# Supplementary material for: Extracellular vesicles from organoid‐derived human retinal progenitor cells prevent lipid overload‐induced retinal pigment epithelium injury by regulating fatty acid metabolism
Source: J Extracell Vesicles. 2023 Dec 27;13(1):e12401. doi: 10.1002/jev2.12401 (PMC10752800; doi:10.1002/jev2.12401)
Supplement: Supplementary file 3 — Supplementary Information [file JEV2-13-e12401-s007.xls]

## Sheet: sheet1
Supplementary table 1.GO and KEGG analysis of highly expressed proteins in hESCs-EVs compared to hESCs
GO enrichment					KEGG enrichment
Description	Count	Generatio	qvalue	Name	Description	Count	Generatio	qvalue	Name
Cellular localization	289	0.386364	9.41e-49	ARF5,RALA,VAMP3,PKP2,SLC2A3,CEACAM1,STK10,STX1B,MYH9,CORO1A,EHD4,RAB3D,RPL18A,SERPINE1,CHMP5,SEC61B,RAB35,TMEM30A,TTR,IFT81,RAP2A,TUBA4A,SNAP23,RAP1B,RPS16,PVRL2,APOE,BST2,EFR3A,DSG1,DSC1,CAB39,SDCBP,KIF23,IFT172,ARL3,ITGAV,SYT1,RAB21,LYZ,MPP5,CDH1,SNX1,ZDHHC2,MGRN1,SLC9A3R1,CELSR1,PLD2,CD81,ALS2,FGF2,SCARB2,ANXA3,ARSB,BST1,RAB7A,PRKAR2B,ITIH4,RHOF,RAB20,IQGAP1,SERPINB12,SH3GL1,RPS27A,RAB5A,IQGAP…	Tight junction	47	0.0628342	5.04e-22	CLDN11,MYH9,MYL12A,VASP,TUBA4A,MPP5,SLC9A3R1,ERBB2,CGN,CGNL1,TJP1,JAM3,CLDN10,RAB8A,TUBA1A,PRKACA,RAB8B,ROCK2,STK11,RAP2C,OCLN,CRB3,SCRIB,ACTB,ARHGEF18,MSN,MYH10,EZR,RAB13,RAP1A,PRKACB,SRC,EPB41L4B,ITGB1,CLDN6,ROCK1,CDC42,JAM2,RDX,RHOA,CLDN4,TJP2,MPDZ,MYL6,ACTG1,TJP3,MYH14
Transport	357	0.477273	2.86e-47	ARF5,RALA,VAMP3,SLC2A3,ICAM3,CEACAM1,STK10,STX1B,MYH9,RP2,CORO1A,EHD4,RAB3D,RPL18A,SERPINE1,CHMP5,SEC61B,ARPC3,RAB35,TMEM30A,TTR,IFT81,TUBA4A,SNAP23,RAP1B,RPS16,APOE,BST2,SLC6A8,SLC38A2,DSG1,DSC1,CAB39,LRRC8A,SDCBP,KIF23,IFT172,ARL3,ITGAV,SYT1,RAB21,LYZ,SLC7A5,AAGAB,SNX1,ZDHHC2,SLC1A1,MGRN1,SLC12A2,SLC9A3R1,ARPC1A,PLD2,CD81,TYRO3,SLC9A1,ALS2,FGF2,CP,SCARB2,ANXA3,ARSB,SLC12A7,BST1,RAB7A,SLC1A3,HPX…	Pathogenic Escherichia coli infection	45	0.0601604	5.1e-18	CLDN11,MYH9,TNFRSF10A,ARPC3,TUBA4A,SLC9A3R1,ARPC1A,GNA12,TNFRSF10B,TJP1,MYO5B,ARPC5,ARF6,CLDN10,TUBA1A,ROCK2,TUBB6,TUBB3,MYO1D,TUBB4B,FYN,OCLN,ACTB,MYO1C,MYH10,EZR,MAP3K7,MYO6,SRC,ABI1,TUBB2A,MYO1B,WASF1,ITGB1,CLDN6,ROCK1,CDC42,RAB1A,RHOA,GNA13,CLDN4,ARF1,ACTG1,MYH14,CYFIP1
Establishment of localization in cell	242	0.323529	5.58e-42	ARF5,VAMP3,SLC2A3,CEACAM1,STK10,STX1B,MYH9,CORO1A,EHD4,RAB3D,RPL18A,SERPINE1,CHMP5,SEC61B,RAB35,TMEM30A,TTR,IFT81,TUBA4A,SNAP23,RAP1B,RPS16,APOE,BST2,DSG1,DSC1,CAB39,SDCBP,KIF23,IFT172,ARL3,ITGAV,SYT1,RAB21,LYZ,SNX1,ZDHHC2,MGRN1,SLC9A3R1,PLD2,ALS2,FGF2,SCARB2,ANXA3,ARSB,BST1,RAB7A,ITIH4,RHOF,RAB20,IQGAP1,SERPINB12,SH3GL1,RPS27A,RAB5A,IQGAP2,USP6NL,LIN7C,GJA1,MYO5B,STOM,CD109,APPL1,RNF126,AP2M1,AR…	Regulation of actin cytoskeleton	46	0.0614973	2.76e-17	ITGA3,MYH9,MYL12A,ARPC3,RRAS,KRAS,RRAS2,ITGAV,ARPC1A,PPP1R12C,SLC9A1,FGF2,IQGAP1,IQGAP2,GNA12,ARAF,ITGA5,ARPC5,ITGB5,ITGA2,RAC3,ROCK2,ITGA11,ACTB,MSN,MYH10,IQGAP3,EZR,GNG12,SRC,PIP4K2A,WASF1,ITGB1,ROCK1,CDC42,RDX,ITGA6,RHOA,GNA13,PAK6,CFL1,ITGA7,ACTG1,PAK4,MYH14,CYFIP1
Regulation of localization	261	0.34893	3.13e-41	RALA,WDR54,ITGA3,VAMP3,PKP2,HDAC7,CEACAM1,STK10,STX1B,CORO1A,EHD4,RAB3D,SERPINE1,TMEM30A,EEPD1,RAP2A,RRAS,RAP1B,APOE,BST2,RRAS2,CAB39,SDCBP,ITGAV,SYT1,RAB21,PPP2R5A,DSG2,CDH1,ZDHHC2,SLC12A2,SLC9A3R1,CD81,EPCAM,SLC9A1,MCAM,GPC1,FGF2,FBXL20,ICAM1,ANXA3,ARSB,BST1,RAB7A,RAB20,MFGE8,IQGAP1,ERBB2,SH3GL1,CTTNBP2NL,RALB,RAB5A,SFRP2,GNA12,EPHA1,NOTCH1,ADRA2A,SLC7A11,TJP1,FLT1,GJA1,THY1,TMEM55A,ATP1B3,STOM…	Endocytosis	42	0.0561497	1.03e-12	ARF5,EHD4,CHMP5,ARPC3,RAB35,SNX1,ARPC1A,PLD2,RAB7A,SH3GL1,RAB5A,AP2M1,ARPC5,ARF6,RAB8A,ARF4,CHMP6,PSD3,MVB12A,HGS,ZFYVE16,CAV1,AP2A1,TFRC,RAB5B,RAB4A,EPS15,SRC,LDLRAP1,VPS28,STAM,SNX2,HLA-A,CDC42,RHOA,PDCD6IP,GRK6,ARF1,RAB5C,RAB31,CHMP2A,EHD1
Vesicle-mediated transport	204	0.272727	3.55e-40	ARF5,RALA,VAMP3,SLC2A3,ICAM3,CEACAM1,STK10,STX1B,MYH9,RP2,CORO1A,EHD4,RAB3D,SERPINE1,CHMP5,ARPC3,RAB35,TMEM30A,TTR,TUBA4A,SNAP23,RAP1B,APOE,BST2,DSG1,DSC1,CAB39,SDCBP,KIF23,ARL3,ITGAV,SYT1,LYZ,SNX1,MGRN1,ARPC1A,PLD2,CD81,TYRO3,ALS2,SCARB2,ANXA3,ARSB,BST1,RAB7A,HPX,ITIH4,RHOF,RAB20,MFGE8,IQGAP1,SERPINB12,SH3GL1,SFT2D2,RPS27A,RAB5A,IQGAP2,USP6NL,LIN7C,MYO5B,STOM,CD109,RNF126,AP2M1,ARPC5,NCSTN,ANXA5…	Leukocyte transendothelial migration	27	0.0360963	4.26e-11	CLDN11,MYL12A,VASP,RAP1B,ICAM1,THY1,JAM3,CLDN10,CTNNA1,GNAI2,ROCK2,GNAI1,OCLN,ACTB,MSN,EZR,RAP1A,GNAI3,CD99,ITGB1,CLDN6,ROCK1,CDC42,JAM2,RHOA,CLDN4,ACTG1
Movement of cell or subcellular component	179	0.239305	3.19e-37	ITGA3,PKP2,CEACAM1,MYH9,CORO1A,TNFRSF10A,TNFAIP1,ARPC3,IFT81,VASP,DSTN,SDCBP,KIF23,IFT172,ARL3,ITGAV,RAB21,SLC7A5,SLC12A2,SLC9A3R1,KAL1,CELSR1,PLD2,PRKCQ,EPCAM,TYRO3,SLC9A1,GPC1,FGF2,ICAM1,ARSB,DEPDC1B,VCAN,RHOF,PXN,IQGAP1,ERBB2,EPHA1,TNFRSF10B,NOTCH1,SLC7A11,FLT1,GJA1,CXADR,MYO5B,ATP1B3,FMNL2,ACTC1,NPTN,ITGA5,ARPC5,ITGB5,ITGA2,JAM3,ALCAM,ARF4,MYL1,MMP14,RAB6A,IFT80,TUBB3,SLC7A8,MYO1D,PSEN1,ITGA1…	Proteoglycans in cancer	35	0.0467914	6.19e-11	RRAS,KRAS,RRAS2,ITGAV,PPP1R12C,SLC9A1,GPC1,FGF2,IQGAP1,ERBB2,FZD7,ARAF,ITGA5,ITGB5,ITGA2,PRKACA,ROCK2,FLNC,CAV1,ACTB,MSN,EZR,PRKACB,SRC,RPS6,GPC3,ITGB1,ROCK1,CDC42,RDX,CD44,RHOA,FLNB,CD63,ACTG1
Cellular component organization	381	0.509358	8.6e-36	RALA,ITGA3,VAMP3,CLDN11,PKP2,HDAC7,ICAM3,STX1B,MYH9,CORO1A,MMP15,EHD4,SERPINE1,CHMP5,TNFAIP1,KCTD10,ARPC3,RAB35,TMEM30A,TTR,NEK9,IFT81,HIST1H1D,RAP2A,VASP,DSTN,TUBA4A,SNAP23,PVRL2,APOE,PI4KA,KRAS,KIDINS220,DSG1,TRAFD1,LRRC8A,SDCBP,KIF23,IFT172,ARL3,ITGAV,SYT1,RAB21,DSG2,MPP5,TAOK1,CDH1,SNX1,LPCAT2,SLC12A2,SLC9A3R1,KAL1,ARPC1A,PLD2,PRKCQ,SLC9A1,GPC1,ALS2,FGF2,KLKB1,ICAM1,SCARB2,ARSB,SLC12A7,RAB7A,…	Focal adhesion	32	0.0427807	4.89e-09	ITGA3,MYL12A,VASP,RAP1B,ITGAV,PPP1R12C,TNC,ERBB2,FLT1,ITGA5,ITGB5,ITGA2,RAC3,ROCK2,ZYX,FLNC,ITGA11,CAV1,FYN,ACTB,RAP1A,SRC,ITGB1,ROCK1,CDC42,ITGA6,RHOA,PAK6,FLNB,ITGA7,ACTG1,PAK4
Cellular component organization or biogenesis	387	0.51738	6.09e-35	RALA,ITGA3,VAMP3,CLDN11,PKP2,HDAC7,ICAM3,STX1B,MYH9,CORO1A,MMP15,EHD4,SERPINE1,CHMP5,TNFAIP1,KCTD10,ARPC3,RAB35,TMEM30A,TTR,NEK9,IFT81,HIST1H1D,RAP2A,VASP,DSTN,TUBA4A,SNAP23,RPS16,PVRL2,APOE,PI4KA,KRAS,KIDINS220,DSG1,TRAFD1,LRRC8A,SDCBP,KIF23,IFT172,ARL3,ITGAV,SYT1,RAB21,DSG2,MPP5,TAOK1,CDH1,SNX1,LPCAT2,SLC12A2,SLC9A3R1,KAL1,ARPC1A,PLD2,PRKCQ,SLC9A1,GPC1,ALS2,FGF2,KLKB1,ICAM1,SCARB2,ARSB,SLC12A7,…	Platelet activation	25	0.0334225	6.49e-09	MYL12A,VASP,SNAP23,RAP1B,GNAQ,ITGA2,COL3A1,PRKACA,GNAI2,ROCK2,ADCY2,GNAI1,FYN,ACTB,RAP1A,GNAI3,PRKACB,GNAS,SRC,ITGB1,ROCK1,RHOA,GNA13,LYN,ACTG1
Biological regulation	626	0.836898	7.62e-34	RALA,WDR54,ITGA3,VAMP3,PKP2,GNA11,HDAC7,ICAM3,CEACAM1,STK10,STX1B,MYH9,CSNK2A1,MYL12A,RP2,CORO1A,MMP15,STUB1,EHD4,TNFRSF10A,RAB3D,RPL18A,SERPINE1,CHMP5,SEC61B,TNFAIP1,KCTD10,ARPC3,OAS3,RAB35,STK38,TMEM30A,GNB4,TTR,EEPD1,ZC3HAV1,IFT81,HIST1H1D,RAP2A,VASP,DSTN,RRAS,PLEKHG3,TUBA4A,SNAP23,RAP1B,RPS16,PVRL2,APOE,BST2,UBE2M,CSNK1G2,PI4KA,KRAS,RRAS2,SLC38A2,KIDINS220,DSG1,TRAFD1,CAB39,LRRC8A,SDCBP,KIF23…	Adherens junction	19	0.0254011	9.13e-09	CSNK2A1,PVRL2,CDH1,IQGAP1,ERBB2,TJP1,RAC3,CTNNA1,FYN,ACTB,MAP3K7,SRC,CSNK2B,WASF1,CDC42,PTPRJ,RHOA,ACTG1,YES1
Export from cell	135	0.180481	8.71e-31	RALA,VAMP3,SLC2A3,CEACAM1,STK10,STX1B,MYH9,CORO1A,RAB3D,SERPINE1,TMEM30A,TTR,TUBA4A,SNAP23,RAP1B,BST2,SLC38A2,DSG1,DSC1,CAB39,SDCBP,ITGAV,SYT1,LYZ,SLC1A1,TYRO3,SLC9A1,ANXA3,ARSB,BST1,RAB7A,SLC1A3,ITIH4,RHOF,IQGAP1,SERPINB12,IQGAP2,LIN7C,GJA1,ATP1B3,STOM,CD109,ARPC5,NCSTN,ANXA5,SLC18A2,RAB8A,RAB6A,RAB8B,TOLLIP,CLU,STX4,RAP2B,PSEN1,PLEKHO2,SYNGR1,SLC44A2,SNCA,STX3,RHOG,RAP2C,SYT3,TUBB4B,ANXA2,ATG7,…	Salmonella infection	32	0.0427807	1.16e-08	RALA,MYL12A,TNFRSF10A,ARPC3,RRAS,ARPC1A,RAB7A,RAB5A,TNFRSF10B,ARPC5,ARF6,ROCK2,FLNC,RHOG,PKN1,ANXA2,ACTB,AHNAK2,RAB5B,S100A10,MAP3K7,MYO6,ABI1,PODXL,CDC42,RHOA,FLNB,ARF1,RAB5C,ACTG1,DYNC2LI1,CYFIP1
Regulation of cellular component organization	219	0.292781	1.28e-30	RALA,WDR54,ITGA3,CEACAM1,STX1B,MYH9,CSNK2A1,CORO1A,STUB1,EHD4,SERPINE1,CHMP5,ARPC3,TMEM30A,HIST1H1D,RAP2A,VASP,DSTN,RAP1B,APOE,BST2,KIDINS220,SDCBP,SYT1,RAB21,TAOK1,ZDHHC2,CELSR1,ARPC1A,PRKCQ,SLC9A1,ICAM1,SCARB2,ARSB,BST1,RAB7A,PXN,RAB20,IQGAP1,ERBB2,SH3GL1,RALB,RAB5A,SFRP2,IQGAP2,EPHA1,NOTCH1,USP6NL,SLC7A11,CGNL1,TJP1,GJA1,THY1,APPL1,NPTN,ARPC5,MFI2,ITGA2,ARF6,JAM3,TUBA1A,ANTXR1,CCDC8,RAC3,HAS3,…	Gastric acid secretion	19	0.0254011	2.54e-08	SLC9A1,ATP1B3,GNAQ,PRKACA,GNAI2,ADCY2,GNAI1,ACTB,SSTR2,ATP1A2,EZR,ATP1B1,GNAI3,PRKACB,GNAS,CALML5,ATP1A3,ATP1A1,ACTG1
Protein localization	200	0.26738	9.89e-29	ARF5,VAMP3,PKP2,STX1B,MYH9,RP2,EHD4,RAB3D,RPL18A,CHMP5,SEC61B,RAB35,TMEM30A,IFT81,RAP2A,SNAP23,RPS16,APOE,EFR3A,SDCBP,IFT172,ARL3,RAB21,MPP5,CDH1,AAGAB,SNX1,ZDHHC2,SLC9A3R1,CELSR1,CD81,ALS2,SCARB2,RAB7A,RAB20,SFT2D2,RPS27A,RAB5A,USP6NL,LIN7C,TJP1,GJA1,THY1,MYO5B,ATP1B3,APPL1,ATP6V0D1,AZGP1,AP2M1,ITGA2,RPS23,ARF6,JAM3,MARVELD3,RAB8A,BCR,CTNNA1,ARF4,RPL13,RPL4,RAB6A,HEG1,RAB8B,IFT80,AURKB,ARFGAP1,T…	Pathways in cancer	51	0.0681818	1.24e-07	RALA,ITGA3,GNA11,GNB4,KRAS,ITGAV,CDH1,TRAF4,PLD2,FGF2,ERBB2,RALB,GNA12,NOTCH1,FZD7,GNAQ,APPL1,ARAF,ITGA2,BCR,RAC3,CTNNA1,GNB2,PRKACA,GNAI2,ROCK2,ADCY2,GNAI1,AGT,TPM3,GNAI3,GNG5,PRKACB,GNG12,GNAS,PIM2,EDNRB,FOXO1,CALML5,GNG4,KIF7,ITGB1,ROCK1,CDC42,DAPK1,ITGA6,RHOA,GNA13,SLC2A1,DAPK3,GNB1
Actin filament-based process	98	0.131016	1.92e-28	RALA,PKP2,MYH9,CORO1A,TNFAIP1,ARPC3,RAP2A,VASP,DSTN,KRAS,SDCBP,KIF23,SLC9A3R1,ARPC1A,SLC9A1,RHOF,IQGAP2,ADRA2A,CGNL1,TJP1,GJA1,CXADR,MYO5B,FMNL2,ACTC1,ARPC5,ITGB5,ARF6,ANTXR1,BCR,RAC3,MYL1,CSRP2,ROCK2,ZYX,MYO1D,SPECC1L,LRRC16A,RHOG,FGD6,KIAA1598,PDLIM7,SVIL,RAC1,CACNA2D1,ACTB,TPM1,CD2AP,MYO1C,ARHGEF18,MYH10,NOS1AP,EZR,TPM3,RAB13,INA,MYO6,CNN3,FHL3,SRC,PHACTR4,EPB41L4B,ABI1,ANXA1,SHROOM2,FSCN1,MYO…	Cell adhesion molecules	24	0.0320856	1.44e-07	CLDN11,ICAM3,PVRL2,ITGAV,CDH1,ICAM1,VCAN,JAM3,CLDN10,ALCAM,CD276,OCLN,MPZL1,L1CAM,CD40,NLGN4X,CD99,ITGB1,HLA-A,CLDN6,JAM2,ITGA6,PVR,CLDN4
Secretion by cell	127	0.169786	2.26e-28	RALA,VAMP3,SLC2A3,CEACAM1,STK10,STX1B,MYH9,CORO1A,RAB3D,SERPINE1,TMEM30A,TTR,TUBA4A,SNAP23,RAP1B,BST2,SLC38A2,DSG1,DSC1,CAB39,SDCBP,ITGAV,SYT1,LYZ,SLC1A1,TYRO3,ANXA3,ARSB,BST1,RAB7A,SLC1A3,ITIH4,RHOF,IQGAP1,SERPINB12,IQGAP2,LIN7C,GJA1,STOM,CD109,ARPC5,NCSTN,ANXA5,SLC18A2,RAB8A,RAB6A,RAB8B,TOLLIP,CLU,STX4,RAP2B,PSEN1,PLEKHO2,SYNGR1,SLC44A2,SNCA,STX3,RHOG,RAP2C,SYT3,TUBB4B,ANXA2,ATG7,RAC1,SCRIB,PTR…	Dilated cardiomyopathy	20	0.026738	1.7e-07	ITGA3,ITGAV,ACTC1,ITGA5,ITGB5,ITGA2,PRKACA,ITGA11,ADCY2,CACNA2D1,ACTB,TPM1,AGT,TPM3,PRKACB,GNAS,ITGB1,ITGA6,ITGA7,ACTG1
Regulation of biological process	589	0.787433	1.61e-27	RALA,WDR54,ITGA3,VAMP3,PKP2,GNA11,HDAC7,ICAM3,CEACAM1,STK10,STX1B,MYH9,CSNK2A1,CORO1A,STUB1,EHD4,TNFRSF10A,RAB3D,RPL18A,SERPINE1,CHMP5,TNFAIP1,KCTD10,ARPC3,OAS3,RAB35,STK38,TMEM30A,GNB4,TTR,EEPD1,ZC3HAV1,IFT81,HIST1H1D,RAP2A,VASP,DSTN,RRAS,TUBA4A,RAP1B,RPS16,PVRL2,APOE,BST2,UBE2M,CSNK1G2,PI4KA,KRAS,RRAS2,SLC38A2,KIDINS220,TRAFD1,CAB39,SDCBP,KIF23,IFT172,ARL3,ITGAV,SYT1,RAB21,PPP2R5A,DSG2,TAOK1,CD…	Phagosome	24	0.0320856	2.25e-07	VAMP3,CORO1A,SEC61B,TUBA4A,ITGAV,RAB7A,RAB5A,ATP6V0D1,ITGA5,ITGB5,ITGA2,TUBA1A,TUBB6,TUBB3,HGS,TUBB4B,ACTB,TFRC,RAB5B,TUBB2A,ITGB1,HLA-A,RAB5C,ACTG1
Regulation of vesicle-mediated transport	93	0.124332	1.61e-27	RALA,WDR54,CEACAM1,STX1B,CORO1A,EHD4,RAB3D,SERPINE1,RAP1B,APOE,SDCBP,ITGAV,SYT1,RAB21,ZDHHC2,FBXL20,RAB7A,RAB20,MFGE8,SH3GL1,RALB,RAB5A,NOTCH1,ADRA2A,TMEM55A,APPL1,ITGA2,ARF6,C2,RAB8A,BCR,NECAB2,RAB8B,GNAI2,ARFGAP1,CLU,STX4,HGS,ZFYVE16,SNCA,CAV1,SYT3,ANXA2,RAC1,SCRIB,AP2A1,CD2AP,MSN,RAB5B,DNAJC5,CD47,SCAMP5,RAB4A,EZR,SYT2,RAB13,RAP1A,STXBP3,STXBP1,SRC,LDLRAP1,FLOT1,ANXA1,VPS28,STAM,UNC13B,GIPC1,G…	Apelin signaling pathway	23	0.0307487	2.25e-07	SERPINE1,GNB4,RRAS,KRAS,RRAS2,CDH1,SLC9A1,GNAQ,GNB2,PRKACA,GNAI2,ADCY2,GNAI1,CTGF,GNAI3,GNG5,PRKACB,GNG12,CALML5,RPS6,GNG4,GNA13,GNB1
Macromolecule localization	215	0.287433	2.41e-27	ARF5,VAMP3,PKP2,CEACAM1,STX1B,MYH9,RP2,EHD4,RAB3D,RPL18A,CHMP5,SEC61B,RAB35,TMEM30A,IFT81,RAP2A,SNAP23,RPS16,APOE,EFR3A,SDCBP,IFT172,ARL3,RAB21,MPP5,CDH1,AAGAB,SNX1,ZDHHC2,SLC9A3R1,CELSR1,CD81,ALS2,SCARB2,RAB7A,RAB20,SFT2D2,RPS27A,RAB5A,USP6NL,LIN7C,TJP1,GJA1,THY1,MYO5B,ABCC3,ATP1B3,APPL1,ATP6V0D1,AZGP1,AP2M1,ITGA2,RPS23,ARF6,JAM3,MARVELD3,RAB8A,BCR,CTNNA1,ARF4,RPL13,RPL4,RAB6A,HEG1,RAB8B,IFT80,A…	Gap junction	19	0.0254011	2.25e-07	GNA11,TUBA4A,KRAS,TJP1,GJA1,GNAQ,TUBA1A,PRKACA,GNAI2,TUBB6,TUBB3,TUBB4B,ADCY2,GNAI1,GNAI3,PRKACB,GNAS,SRC,TUBB2A
Secretion	133	0.177807	2.51e-27	RALA,VAMP3,SLC2A3,CEACAM1,STK10,STX1B,MYH9,CORO1A,RAB3D,SERPINE1,TMEM30A,TTR,TUBA4A,SNAP23,RAP1B,BST2,SLC38A2,DSG1,DSC1,CAB39,SDCBP,ITGAV,SYT1,LYZ,SLC1A1,SLC9A3R1,TYRO3,ANXA3,ARSB,BST1,RAB7A,SLC1A3,ITIH4,RHOF,IQGAP1,SERPINB12,IQGAP2,LIN7C,GJA1,ABCC3,STOM,CD109,ARPC5,NCSTN,ANXA5,SLC18A2,RAB8A,RAB6A,RAB8B,TOLLIP,CLU,STX4,RAP2B,PSEN1,PLEKHO2,SYNGR1,SLC44A2,SNCA,STX3,CAV1,RHOG,RAP2C,SYT3,TUBB4B,ANXA2…	Adrenergic signaling in cardiomyocytes	24	0.0320856	3.49e-07	PPP2R5A,SLC9A1,ATP1B3,GNAQ,ACTC1,PRKACA,GNAI2,PPP2R5E,ADCY2,GNAI1,CACNA2D1,ATP2B4,TPM1,ATP1A2,AGT,ATP1B1,TPM3,GNAI3,PRKACB,GNAS,CALML5,ATP2B1,ATP1A3,ATP1A1
Locomotion	143	0.191176	2.97e-27	RALA,ITGA3,CEACAM1,MYH9,CORO1A,TNFRSF10A,TNFAIP1,ARPC3,VASP,DSTN,SDCBP,ITGAV,SLC7A5,SLC12A2,KAL1,CELSR1,PLD2,PRKCQ,EPCAM,TYRO3,SLC9A1,GPC1,FGF2,ICAM1,ARSB,DEPDC1B,VCAN,RHOF,PXN,IQGAP1,ERBB2,EPHA1,TNFRSF10B,NOTCH1,SLC7A11,FLT1,CXADR,ATP1B3,FMNL2,NPTN,ITGA5,ARPC5,ITGB5,ITGA2,JAM3,ALCAM,ARF4,MMP14,TUBB3,SLC7A8,PSEN1,ITGA11,LRRC16A,BSG,LCK,CAV1,RHOG,PTN,CCNYL1,PKN1,ANXA6,FYN,KIAA1598,PDLIM7,RAC1,SCRI…	Ras signaling pathway	30	0.040107	4.14e-07	RALA,GNB4,RRAS,RAP1B,KRAS,RRAS2,PLD2,FGF2,RALB,RAB5A,FLT1,ARF6,RAC3,GNB2,PRKACA,RASA3,EPHA2,RAB5B,RAP1A,GNG5,PRKACB,GNG12,CALML5,GNG4,CDC42,RHOA,PAK6,RAB5C,PAK4,GNB1
Actin cytoskeleton organization	89	0.118984	6.89e-27	RALA,MYH9,CORO1A,TNFAIP1,ARPC3,RAP2A,VASP,DSTN,KRAS,SDCBP,KIF23,SLC9A3R1,ARPC1A,RHOF,IQGAP2,ADRA2A,CGNL1,TJP1,CXADR,MYO5B,FMNL2,ACTC1,ARPC5,ITGB5,ARF6,ANTXR1,BCR,RAC3,CSRP2,ROCK2,ZYX,MYO1D,SPECC1L,LRRC16A,RHOG,FGD6,KIAA1598,PDLIM7,SVIL,RAC1,ACTB,TPM1,CD2AP,MYO1C,ARHGEF18,MYH10,NOS1AP,EZR,TPM3,RAB13,INA,MYO6,CNN3,FHL3,SRC,PHACTR4,EPB41L4B,ABI1,ANXA1,SHROOM2,FSCN1,MYO1B,CIT,WASF1,CORO1B,DAAM1,COBL,…	Ribosome	22	0.0294118	6.97e-07	RPL18A,RPS16,RPS27A,RPS23,RPL13,RPL4,RPL27A,RPL22,RPS6,RPL13A,RPL24,RPL14,RPS8,RPL31,RPL17,RPL36A,RPL10,RPL35A,RPS25,FAU,RPL18,RPL36
