# Supplementary material for: Extracellular vesicles from organoid‐derived human retinal progenitor cells prevent lipid overload‐induced retinal pigment epithelium injury by regulating fatty acid metabolism
Source: J Extracell Vesicles. 2023 Dec 27;13(1):e12401. doi: 10.1002/jev2.12401 (PMC10752800; doi:10.1002/jev2.12401)
Supplement: Supplementary file 4 — Supplementary Information [file JEV2-13-e12401-s006.xls]

## Sheet: sheet1
Supplementary table 2.GO and KEGG analysis of lower expressed proteins in hESCs-EVs compared to hESCs
GO enrichment					KEGG enrichment
Description	Count	GeneRatio	qvalue	Name	Description	Count	DeneRatio	qvalue	Name
Metabolic process	987	0.752287	8.29e-117	NDUFAF7,FUCA2,CYP51A1,YBX2,UBR7,COX15,RTFDC1,GABARAPL2,MRPS10,RCN1,MRPS35,AQR,DERL2,KIF22,PYGM,ST6GAL1,MRPS34,CA12,MAP2K5,CDK13,OXCT1,MRPL28,ESF1,NAT14,AASDH,DLD,AAAS,SIRT1,ATP5D,MMP11,MIF,SF3A1,SNRPD3,TCN2,MORC2,PDXP,TXN2,RBX1,PHF5A,ACO2,FKBP3,POLE2,PYGL,VRK1,APEX1,PABPN1,PNN,CSTF1,CDK5RAP1,ACOT8,IDH3G,USP11,TIMP1,GLA,DHODH,HSDL1,CRYM,CDIPT,CTSH,DECR1,CHRAC1,EXOSC5,POLR2I,GCDH,PIK3R2,ITGB8,OGDH,…	Metabolic pathways	207	0.157774	3.04e-20	CYP51A1,COX15,PYGM,ST6GAL1,CA12,OXCT1,DLD,SIRT1,ATP5D,MIF,PDXP,ACO2,PYGL,ACOT8,IDH3G,GLA,DHODH,CDIPT,GCDH,OGDH,NAGLU,PDHX,COX6A1,MOGS,GOT2,NT5C,COX6B1,CERS4,NDUFA2,NDUFA10,SCLY,SMPD2,GNS,COX5B,COX17,GALC,HEXB,ALDH2,ARG2,ALG1,MLYCD,DHTKD1,P4HA1,MECR,GATB,DGUOK,SDHA,GPAM,HIBADH,MCCC1,ACAT1,NDUFA9,UQCRC2,NDUFB10,BCKDHA,SETDB1,AMT,NDUFS6,MUT,NDUFB9,GLUD1,FADS2,DLAT,OXSM,NDUFC2,ACAD8,ACAA2,CA2,PDE6D,C…
Cellular metabolic process	935	0.712652	1.62e-116	NDUFAF7,FUCA2,YBX2,UBR7,COX15,RTFDC1,GABARAPL2,MRPS10,RCN1,MRPS35,AQR,DERL2,KIF22,PYGM,ST6GAL1,MRPS34,CA12,MAP2K5,CDK13,OXCT1,MRPL28,ESF1,NAT14,AASDH,DLD,AAAS,SIRT1,ATP5D,MIF,SF3A1,SNRPD3,TCN2,MORC2,PDXP,TXN2,RBX1,PHF5A,ACO2,FKBP3,POLE2,PYGL,VRK1,APEX1,PABPN1,PNN,CSTF1,CDK5RAP1,ACOT8,IDH3G,USP11,TIMP1,GLA,DHODH,CRYM,CDIPT,CTSH,DECR1,CHRAC1,EXOSC5,POLR2I,GCDH,PIK3R2,ITGB8,OGDH,RPA3,FIS1,DHX33,UTP1…	Thermogenesis	59	0.0449695	5.1e-14	NDUFAF7,COX15,ATP5D,COX6A1,COX6B1,NDUFA2,NDUFA10,SMARCC1,COX5B,NDUFAF1,COX17,SMARCB1,SDHA,NDUFA9,SMARCC2,UQCRC2,NDUFB10,NDUFS6,NDUFB9,NDUFC2,ATP5J2,NDUFAF2,NDUFS4,TSC1,NDUFB8,ATP5L,ATP5H,UQCRFS1,RPS6KB2,UQCRH,NDUFS8,CYC1,ARID1A,NDUFV1,KDM3B,NDUFA12,UQCR10,SLC25A29,MT-ND1,MT-ND4,SDHC,NDUFS2,NDUFAF4,ATP5F1,CPT2,NDUFA8,NDUFB6,NDUFAF6,KDM1A,KDM3A,NDUFA11,ATP5J,SMARCD2,SMARCA4,NDUFA5,NDUFA6,NDUFA13,CO…
Organic substance metabolic process	913	0.695884	2.91e-96	NDUFAF7,FUCA2,CYP51A1,YBX2,UBR7,COX15,RTFDC1,MRPS10,RCN1,MRPS35,AQR,DERL2,KIF22,PYGM,ST6GAL1,MRPS34,MAP2K5,CDK13,OXCT1,MRPL28,ESF1,NAT14,AASDH,DLD,AAAS,SIRT1,ATP5D,MMP11,MIF,SF3A1,SNRPD3,TCN2,MORC2,PDXP,TXN2,RBX1,PHF5A,ACO2,FKBP3,POLE2,PYGL,VRK1,APEX1,PABPN1,PNN,CSTF1,CDK5RAP1,ACOT8,IDH3G,USP11,TIMP1,GLA,DHODH,CRYM,CDIPT,CTSH,DECR1,CHRAC1,EXOSC5,POLR2I,GCDH,PIK3R2,ITGB8,OGDH,RPA3,DHX33,UTP18,C1QB…	Oxidative phosphorylation	42	0.0320122	9.71e-13	COX15,ATP5D,COX6A1,COX6B1,NDUFA2,NDUFA10,COX5B,COX17,SDHA,NDUFA9,UQCRC2,NDUFB10,NDUFS6,NDUFB9,NDUFC2,ATP5J2,NDUFS4,NDUFB8,ATP5L,ATP5H,UQCRFS1,UQCRH,NDUFS8,CYC1,NDUFV1,NDUFA12,UQCR10,PPA2,MT-ND1,MT-ND4,SDHC,NDUFS2,ATP5F1,NDUFA8,NDUFB6,NDUFA11,ATP5J,NDUFA5,NDUFA6,NDUFA13,COX7C,UQCRB
Primary metabolic process	883	0.673018	1.07e-95	NDUFAF7,FUCA2,CYP51A1,YBX2,UBR7,RTFDC1,MRPS10,RCN1,MRPS35,AQR,DERL2,KIF22,PYGM,ST6GAL1,MRPS34,MAP2K5,CDK13,MRPL28,ESF1,NAT14,AASDH,DLD,AAAS,SIRT1,ATP5D,MMP11,MIF,SF3A1,SNRPD3,MORC2,PDXP,TXN2,RBX1,PHF5A,ACO2,FKBP3,POLE2,PYGL,VRK1,APEX1,PABPN1,PNN,CSTF1,CDK5RAP1,ACOT8,IDH3G,USP11,TIMP1,GLA,DHODH,CRYM,CDIPT,CTSH,DECR1,CHRAC1,EXOSC5,POLR2I,GCDH,PIK3R2,ITGB8,OGDH,RPA3,DHX33,UTP18,C1QBP,MRPL27,MANBA,FR…	Carbon metabolism	35	0.0266768	7.7e-10	DLD,ACO2,IDH3G,OGDH,GOT2,SDHA,ACAT1,AMT,MUT,GLUD1,DLAT,ACOX1,IDH3A,ME2,SHMT2,CS,GPT2,ACOX3,HIBCH,SDHC,ECHS1,PCCA,SUCLA2,HADHA,IDH3B,GLDC,SUCLG1,PC,DAK,RGN,TKT,HK1,PCCB,SUCLG2,ALDH6A1
Nitrogen compound metabolic process	818	0.623476	7.39e-81	NDUFAF7,FUCA2,YBX2,UBR7,COX15,RTFDC1,MRPS10,RCN1,MRPS35,AQR,DERL2,KIF22,ST6GAL1,MRPS34,MAP2K5,CDK13,MRPL28,ESF1,NAT14,AASDH,DLD,AAAS,SIRT1,ATP5D,MMP11,SF3A1,SNRPD3,TCN2,PDXP,TXN2,RBX1,PHF5A,FKBP3,POLE2,VRK1,APEX1,PABPN1,PNN,CSTF1,CDK5RAP1,ACOT8,USP11,TIMP1,GLA,DHODH,CRYM,CTSH,CHRAC1,EXOSC5,POLR2I,GCDH,ITGB8,OGDH,RPA3,DHX33,UTP18,C1QBP,NAGLU,MRPL27,MANBA,FRG1,CTSC,PDHX,SART3,NUP107,SKIV2L2,NUP155,…	Valine, leucine and isoleucine degradation	22	0.0167683	3.61e-09	OXCT1,DLD,ALDH2,HIBADH,MCCC1,ACAT1,BCKDHA,MUT,ACAD8,ACAA2,BCAT2,HADHB,HIBCH,ECHS1,DBT,PCCA,ALDH1B1,HADHA,ABAT,PCCB,ALDH6A1,ACSF3
Heterocycle metabolic process	478	0.364329	5.75e-76	YBX2,COX15,RTFDC1,AQR,KIF22,CDK13,ESF1,NAT14,DLD,SIRT1,ATP5D,SF3A1,SNRPD3,TCN2,PDXP,RBX1,PHF5A,POLE2,APEX1,PABPN1,PNN,CSTF1,CDK5RAP1,ACOT8,DHODH,CHRAC1,EXOSC5,POLR2I,GCDH,OGDH,RPA3,UTP18,C1QBP,FRG1,PDHX,SART3,SKIV2L2,RRP9,MSH2,ORC2,SYF2,PAPOLG,PDZD11,UNG,DDX39A,RIF1,SNRPA,ACTR5,MPHOSPH10,AARS2,NT5C,SYMPK,SNRPB2,GLTSCR2,LSM8,DHX40,TRNT1,NOL11,FUS,RRP8,GRSF1,UTP3,TERF2,MACROD1,VRTN,CCNH,DDB2,ZCCHC1…	Non-alcoholic fatty liver disease	36	0.027439	3.87e-08	PIK3R2,COX6A1,COX6B1,NDUFA2,NDUFA10,COX5B,SDHA,NDUFA9,UQCRC2,NDUFB10,NDUFS6,NDUFB9,NDUFC2,NDUFS4,NDUFB8,UQCRFS1,CYCS,UQCRH,CASP3,NDUFS8,CYC1,BID,NDUFV1,NDUFA12,UQCR10,SDHC,NDUFS2,NDUFA8,NDUFB6,AKT2,NDUFA11,NDUFA5,NDUFA6,NDUFA13,COX7C,UQCRB
Nucleobase compound metabolic process	454	0.346037	6.4e-73	YBX2,RTFDC1,AQR,KIF22,CDK13,ESF1,NAT14,DLD,SIRT1,ATP5D,SF3A1,SNRPD3,RBX1,PHF5A,POLE2,APEX1,PABPN1,PNN,CSTF1,CDK5RAP1,ACOT8,DHODH,CHRAC1,EXOSC5,POLR2I,GCDH,OGDH,RPA3,UTP18,C1QBP,FRG1,PDHX,SART3,SKIV2L2,RRP9,MSH2,ORC2,SYF2,PAPOLG,UNG,DDX39A,RIF1,SNRPA,ACTR5,MPHOSPH10,AARS2,NT5C,SYMPK,SNRPB2,GLTSCR2,LSM8,DHX40,TRNT1,NOL11,FUS,RRP8,GRSF1,UTP3,TERF2,MACROD1,VRTN,CCNH,DDB2,ZCCHC11,PRPF38A,ORC3,MRPL44,C…	Propanoate metabolism	18	0.0137195	4.27e-08	DLD,MLYCD,ACAT1,BCKDHA,MUT,ACOX1,ACOX3,HIBCH,ECHS1,DBT,PCCA,SUCLA2,HADHA,SUCLG1,ABAT,PCCB,SUCLG2,ALDH6A1
Organic cyclic compound metabolic process	497	0.378811	1.35e-72	CYP51A1,YBX2,COX15,RTFDC1,AQR,KIF22,CDK13,ESF1,NAT14,DLD,SIRT1,ATP5D,SF3A1,SNRPD3,TCN2,PDXP,RBX1,PHF5A,POLE2,APEX1,PABPN1,PNN,CSTF1,CDK5RAP1,ACOT8,DHODH,CRYM,CHRAC1,EXOSC5,POLR2I,GCDH,OGDH,RPA3,UTP18,C1QBP,FRG1,PDHX,SART3,SKIV2L2,RRP9,MSH2,ORC2,SYF2,PAPOLG,PDZD11,UNG,DDX39A,RIF1,SNRPA,ACTR5,MPHOSPH10,AARS2,GOT2,NT5C,SYMPK,SNRPB2,GLTSCR2,LSM8,CLN6,DHX40,TRNT1,NOL11,FUS,RRP8,GRSF1,UTP3,TERF2,MACROD…	Parkinson disease	47	0.0358232	4.79e-08	ATP5D,TXN2,COX6A1,MFN2,COX6B1,TRAP1,NDUFA2,NDUFA10,COX5B,PSMB7,SDHA,NDUFA9,UQCRC2,NDUFB10,NDUFS6,NDUFB9,NDUFC2,NDUFS4,NDUFB8,ATP5H,UQCRFS1,CYCS,UQCRH,CASP3,NDUFS8,CYC1,NDUFV1,NDUFA12,UQCR10,MT-ND1,MT-ND4,SDHC,NDUFS2,ATP5F1,NDUFA8,ITPR3,NDUFB6,ITPR2,NDUFA11,ATP5J,NDUFA5,NDUFA6,MFN1,NDUFA13,COX7C,UQCRB,PSMB3
Nucleic acid metabolic process	404	0.307927	3.05e-72	YBX2,RTFDC1,AQR,KIF22,CDK13,ESF1,NAT14,SIRT1,SF3A1,SNRPD3,RBX1,PHF5A,POLE2,APEX1,PABPN1,PNN,CSTF1,CDK5RAP1,CHRAC1,EXOSC5,POLR2I,RPA3,UTP18,C1QBP,FRG1,SART3,SKIV2L2,RRP9,MSH2,ORC2,SYF2,PAPOLG,UNG,DDX39A,RIF1,SNRPA,ACTR5,MPHOSPH10,AARS2,SYMPK,SNRPB2,GLTSCR2,LSM8,DHX40,TRNT1,NOL11,FUS,RRP8,GRSF1,UTP3,TERF2,VRTN,CCNH,DDB2,ZCCHC11,PRPF38A,ORC3,MRPL44,C2orf49,MED4,TBRG4,DDX56,KAT7,RTCA,DBR1,METTL5,WDR1…	RNA transport	37	0.0282012	5.42e-08	AAAS,PNN,NUP107,NUP155,NUP85,TRNT1,EIF3G,FUS,NUP210,NUP133,ACIN1,CASC3,NUP54,GEMIN6,NUP205,DDX19B,NUP35,NUP98,SRRM1,TPR,NDC1,NUP188,NUP160,NUPL1,RAE1,SEH1L,EIF4G3,WIBG,EIF4B,SUMO2,EIF1,ALYREF,NUP37,RNPS1,NUP88,NUP62,SAP18
Cellular aromatic compound metabolic process	471	0.358994	6.58e-71	YBX2,COX15,RTFDC1,AQR,KIF22,CDK13,ESF1,NAT14,DLD,SIRT1,ATP5D,SF3A1,SNRPD3,TCN2,PDXP,RBX1,PHF5A,POLE2,APEX1,PABPN1,PNN,CSTF1,CDK5RAP1,ACOT8,DHODH,CRYM,CHRAC1,EXOSC5,POLR2I,GCDH,OGDH,RPA3,UTP18,C1QBP,FRG1,PDHX,SART3,SKIV2L2,RRP9,MSH2,ORC2,SYF2,PAPOLG,UNG,DDX39A,RIF1,SNRPA,ACTR5,MPHOSPH10,AARS2,GOT2,NT5C,SYMPK,SNRPB2,GLTSCR2,LSM8,DHX40,TRNT1,NOL11,FUS,RRP8,GRSF1,UTP3,TERF2,MACROD1,VRTN,CCNH,DDB2,ZCC…	Ribosome biogenesis in eukaryotes	23	0.0175305	1.22e-06	UTP18,MPHOSPH10,UTP6,REXO2,SPATA5,NHP2,NVL,PWP2,NOL6,WDR3,WDR75,RRP7A,IMP3,GTPBP4,MDN1,BMS1,UTP14A,NHP2L1,WDR43,GNL3,WDR36,DROSHA,TBL3
RNA splicing	117	0.0891768	1.27e-32	AQR,CDK13,SF3A1,SNRPD3,PHF5A,PABPN1,PNN,CSTF1,POLR2I,C1QBP,FRG1,SART3,SKIV2L2,SYF2,DDX39A,SNRPA,MPHOSPH10,SYMPK,SNRPB2,LSM8,DHX40,FUS,PRPF38A,C2orf49,DBR1,WBP11,PPWD1,RBM25,DHX8,ACIN1,SNRNP40,DNAJC8,CASC3,RBM6,PRPF6,DHX38,SNRPG,ISY1,NONO,GEMIN6,POLR2J,RAVER1,TCERG1,PCF11,METTL3,NUDT21,CD2BP2,PPIH,SART1,LSM1,CCAR2,PPP1R8,USP39,CSTF3,HNRNPA0,SUPT6H,SRRM1,CWF19L1,RBM10,SREK1,YTHDC1,ZNF326,HNRNPA1,HN…	Prion disease	45	0.0342988	3.15e-06	ATP5D,PIK3R2,COX6A1,COX6B1,NDUFA2,NDUFA10,COX5B,PSMB7,SDHA,NDUFA9,UQCRC2,NDUFB10,SOD1,NDUFS6,NDUFB9,NDUFC2,NDUFS4,NDUFB8,ATP5H,UQCRFS1,CYCS,UQCRH,CASP3,NDUFS8,CYC1,NDUFV1,NDUFA12,UQCR10,MT-ND1,MT-ND4,SDHC,NDUFS2,ATP5F1,NDUFA8,ITPR3,NDUFB6,ITPR2,NDUFA11,ATP5J,NDUFA5,NDUFA6,NDUFA13,COX7C,UQCRB,PSMB3
Cellular macromolecule metabolic process	545	0.415396	6.63e-32	NDUFAF7,FUCA2,YBX2,UBR7,RTFDC1,MRPS10,RCN1,MRPS35,AQR,DERL2,KIF22,PYGM,ST6GAL1,MRPS34,MAP2K5,CDK13,MRPL28,NAT14,DLD,AAAS,SIRT1,SNRPD3,PDXP,RBX1,FKBP3,POLE2,PYGL,VRK1,APEX1,PABPN1,CSTF1,USP11,TIMP1,CTSH,CHRAC1,EXOSC5,POLR2I,OGDH,RPA3,DHX33,MRPL27,MANBA,CTSC,NUP107,SKIV2L2,NUP155,NEK4,MSH2,MOGS,ORC2,UNG,RIF1,ACTR5,AARS2,NUP85,SYMPK,GLTSCR2,SDF2,FBXL12,SDF2L1,PMPCB,CLN6,ARHGEF6,MRPL4,EIF3G,GRWD1,PPI…	Citrate cycle (TCA cycle)	14	0.0106707	4.37e-06	DLD,ACO2,IDH3G,OGDH,SDHA,DLAT,IDH3A,CS,SDHC,SUCLA2,IDH3B,SUCLG1,PC,SUCLG2
Cellular biosynthetic process	347	0.264482	4.82e-31	YBX2,COX15,RTFDC1,MRPS10,MRPS35,ST6GAL1,MRPS34,CDK13,MRPL28,NAT14,AASDH,DLD,SIRT1,ATP5D,MIF,SNRPD3,POLE2,PABPN1,CSTF1,ACOT8,DHODH,CDIPT,CHRAC1,POLR2I,GCDH,PIK3R2,RPA3,DHX33,MRPL27,PDHX,MOGS,ORC2,UNG,AARS2,GOT2,NT5C,SYMPK,SDF2,SDF2L1,CERS4,MRPL4,EIF3G,GRWD1,MRPS25,EEFSEC,ERAL1,TERF2,NASP,CCNH,ORC3,SMPD2,MRPL44,COX5B,MRPS9,MED4,KAT7,UGGT1,MRPS18B,MRPL15,GCHFR,ASUN,HEXB,ARG2,PHF3,LMF1,CHTF18,CREBBP,…	Fatty acid metabolism	18	0.0137195	7.01e-06	MECR,ACAT1,FADS2,OXSM,ACAA2,ACOX1,SCD5,FADS1,HADHB,ACOX3,PPT2,ECHS1,CPT2,SCP2,HADHA,PPT1,ACADVL,ACSF3
Organic substance biosynthetic process	355	0.270579	4.29e-30	CYP51A1,YBX2,COX15,RTFDC1,MRPS10,MRPS35,ST6GAL1,MRPS34,CDK13,MRPL28,NAT14,AASDH,DLD,SIRT1,ATP5D,MIF,SNRPD3,POLE2,PYGL,PABPN1,CSTF1,ACOT8,DHODH,CDIPT,CHRAC1,POLR2I,GCDH,PIK3R2,RPA3,DHX33,MRPL27,PDHX,MOGS,ORC2,UNG,AARS2,GOT2,NT5C,SYMPK,SDF2,SDF2L1,CERS4,MRPL4,EIF3G,GRWD1,MRPS25,EEFSEC,ERAL1,TERF2,NASP,CCNH,ORC3,SMPD2,MRPL44,COX5B,MRPS9,MED4,KAT7,UGGT1,HINT2,MRPS18B,MRPL15,ASUN,HEXB,ARG2,PHF3,LMF1,C…	Lysosome	25	0.0190549	0.00016	FUCA2,GLA,CTSH,NAGLU,MANBA,CTSC,CTSD,GNS,GALC,HEXB,TPP1,GUSB,GAA,GLB1,LIPA,GGA1,CTSB,PPT2,FUCA1,PSAP,NAGA,PPT1,MAN2B1,AP3M2,NPC2
Biosynthetic process	358	0.272866	1.53e-29	CYP51A1,YBX2,COX15,RTFDC1,MRPS10,MRPS35,ST6GAL1,MRPS34,CDK13,MRPL28,NAT14,AASDH,DLD,SIRT1,ATP5D,MIF,SNRPD3,POLE2,PYGL,PABPN1,CSTF1,ACOT8,DHODH,CDIPT,CHRAC1,POLR2I,GCDH,PIK3R2,RPA3,DHX33,MRPL27,PDHX,MOGS,ORC2,UNG,AARS2,GOT2,NT5C,SYMPK,SDF2,SDF2L1,CERS4,MRPL4,EIF3G,GRWD1,MRPS25,EEFSEC,ERAL1,TERF2,NASP,CCNH,ORC3,SMPD2,MRPL44,COX5B,MRPS9,MED4,KAT7,UGGT1,HINT2,MRPS18B,MRPL15,GCHFR,ASUN,HEXB,ARG2,PHF3,…	Alzheimer disease	48	0.0365854	0.00029	ATP5D,PIK3R2,COX6A1,COX6B1,NDUFA2,NDUFA10,COX5B,PSMB7,SDHA,NDUFA9,UQCRC2,NDUFB10,NDUFS6,NDUFB9,NDUFC2,NDUFS4,NDUFB8,ATP5H,UQCRFS1,CYCS,UQCRH,ADAM17,CASP3,NDUFS8,CYC1,BID,NDUFV1,NDUFA12,UQCR10,ATG2B,MT-ND1,MT-ND4,SDHC,NDUFS2,ATP5F1,NDUFA8,ITPR3,NDUFB6,ITPR2,AKT2,NDUFA11,ATP5J,NDUFA5,NDUFA6,NDUFA13,COX7C,UQCRB,PSMB3
Ribonucleoprotein complex biogenesis	115	0.0876524	2.38e-29	ESF1,SF3A1,SNRPD3,EXOSC5,GTPBP10,UTP18,C1QBP,FRG1,SART3,SKIV2L2,RRP9,CEBPZ,FASTKD2,MPHOSPH10,GLTSCR2,EIF3G,NOL11,RRP8,UTP3,ERAL1,NIP7,URB2,DDX56,METTL5,WDR12,WBP11,UTP20,UTP6,METTL16,EXOSC7,PRPF6,CPSF6,TARBP2,EIF2D,SNRPG,ISY1,NHP2,NVL,GEMIN6,MRPL10,PWP2,DCAF13,NOL6,TSC1,NUDT21,PELP1,CD2BP2,WDR3,SART1,DHX37,USP39,WDR75,DDX10,MRPL1,NOC2L,RRP7A,RPUSD2,IMP3,NOC4L,YBEY,YTHDC1,PES1,PRPF39,SDAD1,DDX47,W…	mRNA surveillance pathway	20	0.0152439	0.00041	PABPN1,PNN,CSTF1,PAPOLG,SYMPK,FUS,ACIN1,CASC3,MSI2,DDX19B,PCF11,NUDT21,CSTF3,SRRM1,SMG5,RNGTT,WIBG,ALYREF,RNPS1,SAP18
Mitochondrial gene expression	69	0.0525915	1.34e-28	MRPS10,MRPS35,MRPS34,MRPL28,CDK5RAP1,MRPL27,AARS2,TRNT1,MRPL4,MRPS25,ERAL1,MRPL44,MRPS9,TBRG4,MRPS18B,MRPL15,GATB,NOA1,MRPS5,MRPL49,MRPL10,MRPL33,GFM2,ICT1,MRPL13,MRPL38,MRPL48,C10orf2,MRPL57,MRPL46,TRMT10C,TSFM,MRPL1,MRPS31,MRPS24,MRPS23,YARS2,TRIT1,MRPL12,MRPL43,MRPL37,MRPL24,DARS2,IARS2,DAP3,TARS2,RARS2,MRPS2,MRPL14,MRPS18A,MRPS16,MRPL50,FASTKD5,MRPS26,MRPL2,MRPS33,MRPS12,EARS2,PNPT1,LARS2,MRP…	beta-Alanine metabolism	11	0.00838415	0.00041	ALDH2,MLYCD,ACOX1,ACOX3,HIBCH,ECHS1,DPYD,ALDH1B1,HADHA,ABAT,ALDH6A1
Oxidation-reduction process	172	0.131098	1.45e-26	CYP51A1,COX15,PYGM,DLD,ATP5D,TXN2,ACO2,PYGL,APEX1,ACOT8,IDH3G,DHODH,HSDL1,CRYM,DECR1,GCDH,OGDH,COX6A1,TP53I3,ALKBH7,TMX4,COX6B1,TXNDC17,NDUFA2,NDUFA10,COX5B,NDUFAF1,ALDH2,MLYCD,DHTKD1,PHYH,P4HA1,FOXRED1,MECR,LOXL3,SDHA,ACAD11,HIBADH,ACAT1,NDUFA9,UQCRC2,NDUFB10,BCKDHA,SOD1,SH3BGRL3,NDUFS6,HIGD2A,NDUFB11,NDUFB9,GLUD1,TMX2,FADS3,FADS2,DLAT,NDUFC2,ACAD8,ACAA2,AIFM1,PDPR,ACOX1,AGL,NDUFAF2,NDUFS4,PRDX3…	2-Oxocarboxylic acid metabolism	9	0.00685976	0.00041	ACO2,IDH3G,GOT2,IDH3A,BCAT2,CS,GPT2,IDH3B,ACY1
ncRNA metabolic process	115	0.0876524	3.46e-26	ESF1,CDK5RAP1,EXOSC5,UTP18,FRG1,SKIV2L2,RRP9,MPHOSPH10,AARS2,GLTSCR2,TRNT1,NOL11,RRP8,GRSF1,UTP3,ZCCHC11,MRPL44,C2orf49,DDX56,METTL5,WDR12,WBP11,UTP20,UTP6,METTL16,GATB,OSGEPL1,NSUN2,EXOSC7,TARBP2,NHP2,NARS2,NVL,PWP2,DCAF13,NOL6,METTL3,PELP1,TUT1,WDR3,SART1,DHX37,TRMT10C,WDR75,DDX10,METTL1,MRPL1,PRKRA,INTS3,YARS2,RRP7A,TRIT1,RPUSD2,IMP3,INTS5,NOC4L,YBEY,TARSL2,PPA2,LIN28B,HNRNPA2B1,PES1,DDX47,WDR…	Fatty acid degradation	13	0.00990854	0.00042	GCDH,ALDH2,ACAT1,ACAA2,ACOX1,HADHB,ACOX3,ECHS1,CPT2,ALDH1B1,ECI2,HADHA,ACADVL
Nitrogen compound biosynthetic process	231	0.176067	4.41e-26	YBX2,COX15,MRPS10,MRPS35,MRPS34,CDK13,MRPL28,NAT14,AASDH,DLD,SIRT1,ATP5D,SNRPD3,POLE2,PABPN1,CSTF1,DHODH,CHRAC1,POLR2I,GCDH,RPA3,DHX33,MRPL27,PDHX,UNG,AARS2,NT5C,SYMPK,CERS4,MRPL4,EIF3G,MRPS25,EEFSEC,ERAL1,TERF2,CCNH,SMPD2,MRPL44,COX5B,MRPS9,MED4,MRPS18B,MRPL15,GCHFR,ASUN,ARG2,PHF3,CREBBP,MLYCD,SAMHD1,SMARCB1,LIG1,POLD3,POLR1A,GTF3C3,GATB,DGUOK,NOA1,EIF4H,ACAT1,TRIP11,EIF2D,SNRPG,MRPS5,NHP2,MRPL4…	Glyoxylate and dicarboxylate metabolism	10	0.00762195	0.0018	DLD,ACO2,ACAT1,AMT,MUT,SHMT2,CS,PCCA,GLDC,PCCB
