# Supplementary material for: Extracellular vesicles from organoid‐derived human retinal progenitor cells prevent lipid overload‐induced retinal pigment epithelium injury by regulating fatty acid metabolism
Source: J Extracell Vesicles. 2023 Dec 27;13(1):e12401. doi: 10.1002/jev2.12401 (PMC10752800; doi:10.1002/jev2.12401)
Supplement: Supplementary file 5 — Supplementary Information [file JEV2-13-e12401-s003.xls]

## Sheet: table1
Supplementary table 3.GSEA of vascular process in circulatory system between hESCs-EVs and hESCs
SYMBOL	TITLE	RANK METRIC SCORE
CEACAM1	CEA cell adhesion molecule 1 [Source:HGNC Symbol;Acc:HGNC:1814]	4.99986
PTPRJ	protein tyrosine phosphatase receptor type J [Source:HGNC Symbol;Acc:HGNC:9673]	4.63896
SLC1A5	solute carrier family 1 member 5 [Source:HGNC Symbol;Acc:HGNC:10943]	4.4778
SLC2A3	solute carrier family 2 member 3 [Source:HGNC Symbol;Acc:HGNC:11007]	4.17713
SLC9A3R1	SLC9A3 regulator 1 [Source:HGNC Symbol;Acc:HGNC:11075]	3.98502
ATP2B4	ATPase plasma membrane Ca2+ transporting 4 [Source:HGNC Symbol;Acc:HGNC:817]	3.87169
SLC2A1	solute carrier family 2 member 1 [Source:HGNC Symbol;Acc:HGNC:11005]	3.69956
SLC16A1	solute carrier family 16 member 1 [Source:HGNC Symbol;Acc:HGNC:10922]	3.65067
ATP1A2	ATPase Na+/K+ transporting subunit alpha 2 [Source:HGNC Symbol;Acc:HGNC:800]	3.61958
SLC29A1	solute carrier family 29 member 1 (Augustine blood group) [Source:HGNC Symbol;Acc:HGNC:11003]	3.60407
SLC16A2	solute carrier family 16 member 2 [Source:HGNC Symbol;Acc:HGNC:10923]	3.53505
SLC38A2	solute carrier family 38 member 2 [Source:HGNC Symbol;Acc:HGNC:13448]	3.45581
SLC44A1	solute carrier family 44 member 1 [Source:HGNC Symbol;Acc:HGNC:18798]	3.41991
SLC1A3	solute carrier family 1 member 3 [Source:HGNC Symbol;Acc:HGNC:10941]	3.38613
SLC7A5	solute carrier family 7 member 5 [Source:HGNC Symbol;Acc:HGNC:11063]	3.3778
OCLN	occludin [Source:HGNC Symbol;Acc:HGNC:8104]	3.33213
YES1	YES proto-oncogene 1, Src family tyrosine kinase [Source:HGNC Symbol;Acc:HGNC:12841]	3.28951
ATP2B1	ATPase plasma membrane Ca2+ transporting 1 [Source:HGNC Symbol;Acc:HGNC:814]	3.28338
ABCC4	ATP binding cassette subfamily C member 4 [Source:HGNC Symbol;Acc:HGNC:55]	3.24101
SLC5A6	solute carrier family 5 member 6 [Source:HGNC Symbol;Acc:HGNC:11041]	3.15876
RHOA	ras homolog family member A [Source:HGNC Symbol;Acc:HGNC:667]	3.15308
ROCK2	Rho associated coiled-coil containing protein kinase 2 [Source:HGNC Symbol;Acc:HGNC:10252]	2.92716
SLC29A2	solute carrier family 29 member 2 [Source:HGNC Symbol;Acc:HGNC:11004]	2.82635
TFRC	transferrin receptor [Source:HGNC Symbol;Acc:HGNC:11763]	2.8192
SLC7A8	solute carrier family 7 member 8 [Source:HGNC Symbol;Acc:HGNC:11066]	2.81851
ABCC1	ATP binding cassette subfamily C member 1 [Source:HGNC Symbol;Acc:HGNC:51]	2.80654
SLC1A1	solute carrier family 1 member 1 [Source:HGNC Symbol;Acc:HGNC:10939]	2.7618
SLC7A1	solute carrier family 7 member 1 [Source:HGNC Symbol;Acc:HGNC:11057]	2.70231
SRC	SRC proto-oncogene, non-receptor tyrosine kinase [Source:HGNC Symbol;Acc:HGNC:11283]	2.55284
BCR	BCR activator of RhoGEF and GTPase [Source:HGNC Symbol;Acc:HGNC:1014]	2.43676
SLC7A3	solute carrier family 7 member 3 [Source:HGNC Symbol;Acc:HGNC:11061]	2.33301
TJP2	tight junction protein 2 [Source:HGNC Symbol;Acc:HGNC:11828]	2.30231
EDNRB	endothelin receptor type B [Source:HGNC Symbol;Acc:HGNC:3180]	2.28795
CAV1	caveolin 1 [Source:HGNC Symbol;Acc:HGNC:1527]	2.22667
SLC12A2	solute carrier family 12 member 2 [Source:HGNC Symbol;Acc:HGNC:10911]	2.20893
TJP1	tight junction protein 1 [Source:HGNC Symbol;Acc:HGNC:11827]	2.14015
APOE	apolipoprotein E [Source:HGNC Symbol;Acc:HGNC:613]	2.12801
TJP3	tight junction protein 3 [Source:HGNC Symbol;Acc:HGNC:11829]	1.98085
FGFBP3	fibroblast growth factor binding protein 3 [Source:HGNC Symbol;Acc:HGNC:23428]	1.95099
SLC6A6	solute carrier family 6 member 6 [Source:HGNC Symbol;Acc:HGNC:11052]	1.9071
ROCK1	Rho associated coiled-coil containing protein kinase 1 [Source:HGNC Symbol;Acc:HGNC:10251]	1.82729
SLC38A5	solute carrier family 38 member 5 [Source:HGNC Symbol;Acc:HGNC:18070]	1.79295
AKAP12	A-kinase anchoring protein 12 [Source:HGNC Symbol;Acc:HGNC:370]	1.77733
