# Supplementary material for: Extracellular vesicles from organoid‐derived human retinal progenitor cells prevent lipid overload‐induced retinal pigment epithelium injury by regulating fatty acid metabolism
Source: J Extracell Vesicles. 2023 Dec 27;13(1):e12401. doi: 10.1002/jev2.12401 (PMC10752800; doi:10.1002/jev2.12401)
Supplement: Supplementary file 6 — Supplementary Information [file JEV2-13-e12401-s010.xls]

## Sheet: sheet1
Supplementary table 4.GO and KEGG analysis of highly expressed proteins in hRPCs-EVs compared to hRPCs
GO enrichment					KEGG enrichment
Description	Count	Generatio	qvalue	Name	Description	Count	Generatio	qvalue	Name
Vesicle-mediated transport	185	0.306291	1.29e-43	M6PR,RALA,STARD3NL,SLC2A3,CMTM6,APOH,STX1B,RP2,EHD4,RABAC1,RAB3D,CAV2,SERPINE1,SYNGR2,RAB35,TMEM30A,SPARC,APOA1,TTR,LRP1,RAC2,SNAP23,RAP1B,APOE,ARL8B,KDELR2,SDCBP,SORL1,KIF23,ADAM10,DNAJC13,ITGAV,SCARB1,MGRN1,LGALS3BP,PLD2,A1BG,EHD2,CD81,ATP6V0A1,TMEM175,SCARB2,ANXA3,BST1,KNG1,RAB7A,AMBP,TCIRG1,HPX,ITIH4,IGF1R,SCAMP2,MFGE8,NPC1,S100A11,RHOB,RAB5A,IQGAP2,LIN7C,SERPING1,ENDOD1,SERPINB3,APP,STOM,MYO…	ECM-receptor interaction	27	0.044702	1.69e-14	ITGA3,LAMB1,COL1A1,LAMA5,LAMC1,ITGAV,TNC,ITGA1,ITGA5,ITGB5,ITGA2,COL6A2,GP1BA,FN1,COL4A2,COL6A1,CD47,COL4A1,AGRN,LAMA1,COL4A6,ITGB1,ITGA4,ITGA6,CD44,ITGA7,ITGB3
Export from cell	132	0.218543	1.02e-38	M6PR,RALA,SLC2A3,CMTM6,APOH,STX1B,RAB3D,SERPINE1,SYNGR2,TMEM30A,SPARC,APOA1,TTR,SNAP23,RAP1B,SLC38A2,SDCBP,ADAM10,DNAJC13,ITGAV,ERP29,LGALS3BP,A1BG,SLC9A1,ATP6V0A1,ANXA3,BST1,KNG1,RAB7A,TCIRG1,ITIH4,S100A11,IQGAP2,LIN7C,SERPING1,ENDOD1,GJA1,SERPINB3,APP,ATP1B3,STOM,ARPC5,NCSTN,ANXA5,ANPEP,RAB8A,LRG1,RAB8B,CLU,CPNE1,STX4,RAP2B,SERPINF2,PSEN1,LAMP1,HBB,CHP1,SLC44A2,PLAUR,RHOG,RAP2C,OSTF1,ANXA2,WLS,…	Focal adhesion	35	0.057947	5.59e-13	ITGA3,MYL12A,LAMB1,CAV2,COL1A1,RAC2,RAP1B,LAMA5,LAMC1,ITGAV,PDGFRB,TNC,IGF1R,ERBB2,ITGA1,ITGA5,ITGB5,ITGA2,COL6A2,CAV1,FN1,COL4A2,COL6A1,RAP1A,SRC,COL4A1,LAMA1,COL4A6,ITGB1,ITGA4,CDC42,ITGA6,PRKCA,ITGA7,ITGB3
Secretion by cell	124	0.205298	1.48e-35	M6PR,RALA,SLC2A3,CMTM6,APOH,STX1B,RAB3D,SERPINE1,SYNGR2,TMEM30A,SPARC,APOA1,TTR,SNAP23,RAP1B,SLC38A2,SDCBP,ADAM10,DNAJC13,ITGAV,ERP29,LGALS3BP,A1BG,ATP6V0A1,ANXA3,BST1,KNG1,RAB7A,TCIRG1,ITIH4,S100A11,IQGAP2,LIN7C,SERPING1,ENDOD1,GJA1,SERPINB3,APP,STOM,ARPC5,NCSTN,ANXA5,ANPEP,RAB8A,LRG1,RAB8B,CLU,CPNE1,STX4,RAP2B,SERPINF2,PSEN1,LAMP1,HBB,CHP1,SLC44A2,PLAUR,RHOG,RAP2C,OSTF1,ANXA2,WLS,FN1,VAT1,HP,RA…	Human papillomavirus infection	40	0.0662252	1.71e-10	ITGA3,LAMB1,COL1A1,LAMA5,KRAS,LAMC1,ITGAV,PDGFRB,ATP6V0A1,TNC,TCIRG1,NOTCH1,ITGA1,ITGA5,ITGB5,ITGA2,COL6A2,FZD2,PSEN1,TBK1,DLG1,FN1,FAS,CASP8,COL4A2,COL6A1,GNAS,COL4A1,ISG15,LAMA1,COL4A6,ITGB1,HLA-A,ITGA4,WNT5B,CDC42,ITGA6,HLA-B,ITGA7,ITGB3
Regulated exocytosis	104	0.172185	1.15e-34	SLC2A3,CMTM6,APOH,STX1B,RAB3D,SERPINE1,SYNGR2,TMEM30A,SPARC,APOA1,TTR,SNAP23,RAP1B,SDCBP,ADAM10,DNAJC13,ITGAV,LGALS3BP,A1BG,ATP6V0A1,ANXA3,BST1,KNG1,RAB7A,TCIRG1,ITIH4,S100A11,IQGAP2,SERPING1,ENDOD1,SERPINB3,APP,STOM,ARPC5,NCSTN,ANXA5,ANPEP,LRG1,CLU,CPNE1,STX4,RAP2B,SERPINF2,PSEN1,LAMP1,HBB,CHP1,SLC44A2,PLAUR,RHOG,RAP2C,OSTF1,ANXA2,FN1,VAT1,HP,RAC1,IGF2R,GOLGA7,RAB5B,DNAJC5,CD47,CD55,SYT2,QSOX1,V…	Regulation of actin cytoskeleton	30	0.0496689	2.93e-09	ITGA3,MYL12A,RRAS,RAC2,KRAS,RRAS2,ITGAV,PDGFRB,SLC9A1,KNG1,IQGAP2,ITGA1,ITGA5,ARPC5,ARPC2,ITGB5,ITGA2,FN1,GNG12,SRC,PIP4K2A,ITGB1,ITGA4,CDC42,ITGA6,ARPC4,ARPC1B,GNA13,ITGA7,ITGB3
Exocytosis	110	0.182119	1.57e-34	RALA,SLC2A3,CMTM6,APOH,STX1B,RAB3D,SERPINE1,SYNGR2,TMEM30A,SPARC,APOA1,TTR,SNAP23,RAP1B,SDCBP,ADAM10,DNAJC13,ITGAV,LGALS3BP,A1BG,ATP6V0A1,ANXA3,BST1,KNG1,RAB7A,TCIRG1,ITIH4,S100A11,IQGAP2,LIN7C,SERPING1,ENDOD1,SERPINB3,APP,STOM,ARPC5,NCSTN,ANXA5,ANPEP,RAB8A,LRG1,RAB8B,CLU,CPNE1,STX4,RAP2B,SERPINF2,PSEN1,LAMP1,HBB,CHP1,SLC44A2,PLAUR,RHOG,RAP2C,OSTF1,ANXA2,FN1,VAT1,HP,RAC1,IGF2R,GOLGA7,RAB5B,DNAJC5…	Endocytosis	32	0.0529801	3.19e-09	EHD4,CAV2,RAB35,PLD2,EHD2,RAB7A,IGF1R,RAB5A,ARPC5,ARPC2,ARF6,RAB8A,ARF4,CHMP6,CAV1,IGF2R,AP2A1,TFRC,RAB5B,DNM1,SRC,GRK5,HLA-A,CDC42,NEDD4L,ARPC4,ARPC1B,HLA-B,PDCD6IP,RAB5C,EHD1,CLTC
Secretion	126	0.208609	1.84e-32	M6PR,RALA,SLC2A3,CMTM6,APOH,STX1B,RAB3D,SERPINE1,SYNGR2,TMEM30A,SPARC,APOA1,TTR,SNAP23,RAP1B,SLC38A2,SDCBP,ADAM10,DNAJC13,ITGAV,ERP29,LGALS3BP,A1BG,ATP6V0A1,ANXA3,BST1,KNG1,RAB7A,TCIRG1,ITIH4,S100A11,IQGAP2,LIN7C,SERPING1,ENDOD1,GJA1,SERPINB3,APP,STOM,ARPC5,NCSTN,ANXA5,ANPEP,RAB8A,LRG1,RAB8B,CLU,CPNE1,STX4,RAP2B,SERPINF2,PSEN1,LAMP1,HBB,CHP1,SLC44A2,CAV1,PLAUR,RHOG,RAP2C,OSTF1,ANXA2,WLS,FN1,VAT1,…	Proteoglycans in cancer	28	0.0463576	9.77e-09	MMP2,CAV2,COL1A1,RRAS,KRAS,RRAS2,ITGAV,SLC9A1,GPC1,LUM,IGF1R,ERBB2,ITGA5,ITGB5,ITGA2,SDC2,FZD2,CAV1,PLAUR,FN1,FAS,SRC,ITGB1,WNT5B,CDC42,CD44,PRKCA,ITGB3
Cellular localization	213	0.352649	7.82e-30	M6PR,RALA,STARD3NL,PKP2,SLC2A3,CMTM6,APOH,STX1B,EHD4,RAB3D,CAV2,SERPINE1,COL1A1,RAB35,TMEM30A,SPARC,APOA1,TTR,SSR1,RAP2A,MSTO1,SNAP23,RAP1B,PVRL2,APOE,LAMA5,EFR3A,ARL8B,KDELR2,TOR1B,SDCBP,SORL1,KIF23,ADAM10,DNAJC13,ITGAV,ERP29,CDH1,MGRN1,LGALS3BP,PLD2,A1BG,EHD2,CD81,ATP6V0A1,SCARB2,ANXA3,BST1,KNG1,RAB7A,NRP1,TCIRG1,SRI,ITIH4,PMM2,NPC1,S100A11,RHOB,RAB5A,IQGAP2,LIN7C,SERPING1,ENDOD1,GJA1,SERPINB3,…	Protein digestion and absorption	20	0.0331126	2.13e-08	COL1A1,SLC38A2,ATP1B3,COL6A2,SLC7A8,COL12A1,ELN,COL4A2,ATP1A2,COL6A1,ATP1B1,COL11A1,COL5A1,COL5A2,COL4A1,SLC3A2,COL4A6,SLC8A1,SLC1A5,ATP1A1
Biological adhesion	109	0.180464	3.28e-28	ITGA3,PKP2,FAP,NID2,MYL12A,LAMB1,RAC2,PVRL2,LAMA5,NT5E,LAMC1,ITGAV,SCARB1,CDH1,LGALS3BP,CD81,MCAM,ICAM1,TNC,AMBP,NRP1,MFGE8,S100A11,RHOB,ITGA1,THY1,APP,NPTN,AZGP1,ITGA5,CLDN1,ITGB5,ITGA2,EDIL3,ARF6,JAM3,COL6A2,ANTXR1,ALCAM,RAP2B,COL12A1,PSEN1,GP1BA,BSG,HBB,DLG1,ANXA2,FN1,COL18A1,RAC1,EPHA2,KIRREL,NRP2,COL6A1,CD47,ATP1B1,VNN1,F11R,PTPRK,CD58,TPBG,STXBP3,GPC4,LRRC1,GNAS,COL5A1,SRC,THEMIS2,CLIC1,TTY…	Pathways in cancer	46	0.0761589	3.35e-08	RALA,ITGA3,GNA11,MMP2,LAMB1,GNB4,RAC2,LAMA5,KRAS,LAMC1,ITGAV,CDH1,PDGFRB,PLD2,KNG1,IGF1R,ERBB2,RALB,NOTCH1,CSF1R,GNAQ,ITGA2,GNB2,GNAI2,FZD2,ADCY2,GNAI1,FN1,FAS,CASP8,COL4A2,GNAI3,GNG12,GNAS,COL4A1,CALML5,LAMA1,COL4A6,ITGB1,MGST1,WNT5B,CDC42,ITGA6,GNA13,PRKCA,GNB1
Neutrophil degranulation	78	0.129139	2.6e-27	SLC2A3,CMTM6,RAB3D,TMEM30A,TTR,SNAP23,RAP1B,SDCBP,ADAM10,DNAJC13,ITGAV,A1BG,ATP6V0A1,ANXA3,BST1,RAB7A,TCIRG1,S100A11,IQGAP2,SERPINB3,STOM,ARPC5,NCSTN,ANPEP,LRG1,CPNE1,RAP2B,PSEN1,LAMP1,HBB,SLC44A2,PLAUR,RHOG,RAP2C,OSTF1,ANXA2,VAT1,HP,RAC1,IGF2R,GOLGA7,RAB5B,DNAJC5,CD47,CD55,QSOX1,VNN1,CD58,RAP1A,DNASE1L1,STXBP3,SURF4,FTL,ACTR2,ATP6AP2,YPEL5,B4GALT1,CALML5,ASAH1,GIG25,PSAP,MVP,CD59,MGST1,AHSG,ORM2…	Cell adhesion molecules	22	0.0364238	8.73e-08	PVRL2,ITGAV,CDH1,ICAM1,CLDN1,JAM3,ALCAM,SDC2,CD276,MPZL1,F11R,CD58,NLGN4X,CD99,ITGB1,HLA-A,CLDN6,ITGA4,ITGA6,HLA-B,PVR,CNTN1
Leukocyte mediated immunity	89	0.147351	2.74e-27	SLC2A3,CMTM6,RAB3D,TMEM30A,TTR,SNAP23,RAP1B,SDCBP,ADAM10,DNAJC13,ITGAV,A1BG,CD81,ATP6V0A1,ICAM1,ANXA3,BST1,RAB7A,TCIRG1,C1RL,S100A11,IQGAP2,SERPING1,SERPINB3,STOM,ARPC5,NCSTN,ANPEP,LRG1,CLU,CPNE1,RAP2B,PSEN1,KDELR1,LAMP1,HBB,RFTN1,SLC44A2,PLAUR,RHOG,RAP2C,OSTF1,DLG1,ANXA2,VAT1,HP,RAC1,IGF2R,GOLGA7,RAB5B,DNAJC5,CD47,CD55,QSOX1,VNN1,CD58,RAP1A,DNASE1L1,STXBP3,PI4K2A,SURF4,FTL,ACTR2,ATP6AP2,YPEL5,B4…	Amoebiasis	19	0.031457	8.73e-08	GNA11,LAMB1,COL1A1,LAMA5,LAMC1,RAB7A,RAB5A,SERPINB3,GNAQ,FN1,RAB5B,COL4A2,GNAS,COL4A1,GNA14,LAMA1,COL4A6,PRKCA,RAB5C
Cell adhesion	107	0.177152	2.74e-27	ITGA3,PKP2,FAP,NID2,MYL12A,LAMB1,RAC2,PVRL2,LAMA5,NT5E,LAMC1,ITGAV,CDH1,LGALS3BP,MCAM,ICAM1,TNC,AMBP,NRP1,MFGE8,S100A11,RHOB,ITGA1,THY1,APP,NPTN,AZGP1,ITGA5,CLDN1,ITGB5,ITGA2,EDIL3,ARF6,JAM3,COL6A2,ANTXR1,ALCAM,RAP2B,COL12A1,PSEN1,GP1BA,BSG,HBB,DLG1,ANXA2,FN1,COL18A1,RAC1,EPHA2,KIRREL,NRP2,COL6A1,CD47,ATP1B1,VNN1,F11R,PTPRK,CD58,TPBG,STXBP3,GPC4,LRRC1,GNAS,COL5A1,SRC,THEMIS2,CLIC1,TTYH1,ANXA1,GPC…	PI3K-Akt signaling pathway	35	0.057947	1.85e-07	ITGA3,LAMB1,COL1A1,GNB4,LAMA5,KRAS,LAMC1,ITGAV,PDGFRB,TNC,IGF1R,ERBB2,ITGA1,CSF1R,ITGA5,ITGB5,ITGA2,COL6A2,GNB2,STK11,FN1,EPHA2,COL4A2,COL6A1,GNG12,COL4A1,LAMA1,COL4A6,ITGB1,ITGA4,ITGA6,PRKCA,ITGA7,ITGB3,GNB1
Granulocyte activation	79	0.130795	3.39e-27	SLC2A3,CMTM6,RAB3D,TMEM30A,TTR,SNAP23,RAP1B,SDCBP,ADAM10,DNAJC13,ITGAV,A1BG,ATP6V0A1,ANXA3,BST1,RAB7A,TCIRG1,S100A11,IQGAP2,SERPINB3,STOM,ARPC5,NCSTN,ANPEP,LRG1,CPNE1,RAP2B,PSEN1,LAMP1,HBB,SLC44A2,PLAUR,RHOG,RAP2C,OSTF1,ANXA2,VAT1,HP,RAC1,IGF2R,GOLGA7,RAB5B,DNAJC5,CD47,CD55,QSOX1,VNN1,CD58,RAP1A,DNASE1L1,STXBP3,PI4K2A,SURF4,FTL,ACTR2,ATP6AP2,YPEL5,B4GALT1,CALML5,ASAH1,GIG25,PSAP,MVP,CD59,MGST1,AH…	Leukocyte transendothelial migration	19	0.031457	2.49e-07	MYL12A,MMP2,RAC2,RAP1B,ICAM1,THY1,CLDN1,JAM3,GNAI2,GNAI1,F11R,RAP1A,GNAI3,CD99,ITGB1,CLDN6,ITGA4,CDC42,PRKCA
Leukocyte degranulation	79	0.130795	5.04e-27	SLC2A3,CMTM6,RAB3D,TMEM30A,TTR,SNAP23,RAP1B,SDCBP,ADAM10,DNAJC13,ITGAV,A1BG,ATP6V0A1,ANXA3,BST1,RAB7A,TCIRG1,S100A11,IQGAP2,SERPINB3,STOM,ARPC5,NCSTN,ANPEP,LRG1,CPNE1,RAP2B,PSEN1,LAMP1,HBB,SLC44A2,PLAUR,RHOG,RAP2C,OSTF1,ANXA2,VAT1,HP,RAC1,IGF2R,GOLGA7,RAB5B,DNAJC5,CD47,CD55,QSOX1,VNN1,CD58,RAP1A,DNASE1L1,STXBP3,PI4K2A,SURF4,FTL,ACTR2,ATP6AP2,YPEL5,B4GALT1,CALML5,ASAH1,GIG25,PSAP,MVP,CD59,MGST1,AH…	Arrhythmogenic right ventricular cardiomyopathy	16	0.0264901	3.4e-07	ITGA3,PKP2,ITGAV,GJA1,ITGA1,ITGA5,ITGB5,ITGA2,CACNA2D1,LAMA1,ITGB1,ITGA4,SLC8A1,ITGA6,ITGA7,ITGB3
Cell activation	115	0.190397	5.64e-27	SLC2A3,GNA11,CMTM6,LGALS1,MYL12A,RAB3D,COL1A1,TMEM30A,TTR,LRP1,SNAP23,RAP1B,LRRC8A,SDCBP,ADAM10,DNAJC13,ITGAV,A1BG,CD81,ATP6V0A1,ICAM1,ANXA3,BST1,RAB7A,TCIRG1,S100A11,IQGAP2,SERPINB3,APP,GNAQ,STOM,ARPC5,NCSTN,ANPEP,LRG1,CLU,CPNE1,RAP2B,CD276,STK11,PSEN1,GP1BA,KDELR1,TBK1,ATP11C,LAMP1,HBB,SLC44A2,PLAUR,RHOG,RAP2C,OSTF1,PLSCR1,DLG1,ANXA2,VAT1,HP,RAC1,IGF2R,GOLGA7,CASP8,P2RX4,RAB5B,DNAJC5,CD47,CD55,…	Rap1 signaling pathway	25	0.0413907	5.4e-07	RALA,RRAS,RAC2,RAP1B,KRAS,CDH1,PDGFRB,IGF1R,RALB,CSF1R,GNAQ,GNAI2,ADCY2,GNAI1,EPHA2,RAP1A,GNAI3,GNAS,SRC,CALML5,KRIT1,ITGB1,CDC42,PRKCA,ITGB3
Myeloid leukocyte mediated immunity	79	0.130795	1.31e-26	SLC2A3,CMTM6,RAB3D,TMEM30A,TTR,SNAP23,RAP1B,SDCBP,ADAM10,DNAJC13,ITGAV,A1BG,ATP6V0A1,ANXA3,BST1,RAB7A,TCIRG1,S100A11,IQGAP2,SERPINB3,STOM,ARPC5,NCSTN,ANPEP,LRG1,CPNE1,RAP2B,PSEN1,LAMP1,HBB,SLC44A2,PLAUR,RHOG,RAP2C,OSTF1,ANXA2,VAT1,HP,RAC1,IGF2R,GOLGA7,RAB5B,DNAJC5,CD47,CD55,QSOX1,VNN1,CD58,RAP1A,DNASE1L1,STXBP3,PI4K2A,SURF4,FTL,ACTR2,ATP6AP2,YPEL5,B4GALT1,CALML5,ASAH1,GIG25,PSAP,MVP,CD59,MGST1,AH…	Bacterial invasion of epithelial cells	15	0.0248344	6.82e-07	CAV2,CDH1,ITGA5,ARPC5,ARPC2,CAV1,RHOG,FN1,DNM1,SRC,ITGB1,CDC42,ARPC4,ARPC1B,CLTC
Regulation of localization	195	0.322848	1.96e-26	RALA,ITGA3,PKP2,APOH,STX1B,EHD4,SFRP1,RAB3D,LAMB1,SERPINE1,COL1A1,WFS1,APOC3,TMEM30A,SPARC,APOA1,LRP1,RAP2A,RRAS,RAC2,RAP1B,APOE,LAMA5,RRAS2,BLK,SDCBP,SORL1,ADAM10,DNAJC13,ITGAV,SCARB1,ERP29,CDH1,PDGFRB,EHD2,CD81,SLC9A1,MCAM,GPC1,FBXL20,ICAM1,ANXA3,BST1,RAB7A,NRP1,B3GAT3,TCIRG1,SRI,IGF1R,MFGE8,ERBB2,S100A11,RHOB,RALB,RAB5A,NOTCH1,GJA1,SERPINB3,THY1,APP,TMEM55A,CSF1R,ATP1B3,STOM,NPTN,ITGA5,CLDN1,I…	Dilated cardiomyopathy	17	0.0281457	8.06e-07	ITGA3,ITGAV,ITGA1,ACTC1,ITGA5,ITGB5,ITGA2,ADCY2,CACNA2D1,GNAS,LAMA1,ITGB1,ITGA4,SLC8A1,ITGA6,ITGA7,ITGB3
Extracellular matrix organization	65	0.107616	2.01e-26	ITGA3,NID2,MMP2,LAMB1,CAV2,SERPINE1,COL1A1,SPARC,TTR,PXDN,LAMA5,LAMC1,ADAM10,ITGAV,CDH1,ICAM1,TNC,LUM,ITGA1,ABI3BP,APP,MYO1E,ITGA5,ITGB5,ITGA2,JAM3,COL6A2,BMP1,MMP14,GPM6B,SERPINF2,COL12A1,BSG,CAV1,SPINT1,ANXA2,FN1,COL18A1,ELN,COL4A2,COL6A1,CD47,QSOX1,F11R,COL11A1,COL5A1,COL5A2,COL4A1,FLOT1,AGRN,B4GALT1,POSTN,EMILIN1,LAMA1,COL4A6,ITGB1,ITGA4,LCP1,FBLN2,ITGA6,CD44,TGFBI,SERPINH1,ITGA7,ITGB3	Endocrine regulated calcium reabsorption	13	0.0215232	1.29e-06	ATP1B3,GNAQ,ATP2B4,AP2A1,ATP1A2,ATP1B1,GNAS,DNM1,SLC8A1,ATP2B1,PRKCA,ATP1A1,CLTC
Myeloid cell involved in immune response	79	0.130795	2.23e-26	SLC2A3,CMTM6,RAB3D,TMEM30A,TTR,SNAP23,RAP1B,SDCBP,ADAM10,DNAJC13,ITGAV,A1BG,ATP6V0A1,ANXA3,BST1,RAB7A,TCIRG1,S100A11,IQGAP2,SERPINB3,STOM,ARPC5,NCSTN,ANPEP,LRG1,CPNE1,RAP2B,PSEN1,LAMP1,HBB,SLC44A2,PLAUR,RHOG,RAP2C,OSTF1,ANXA2,VAT1,HP,RAC1,IGF2R,GOLGA7,RAB5B,DNAJC5,CD47,CD55,QSOX1,VNN1,CD58,RAP1A,DNASE1L1,STXBP3,PI4K2A,SURF4,FTL,ACTR2,ATP6AP2,YPEL5,B4GALT1,CALML5,ASAH1,GIG25,PSAP,MVP,CD59,MGST1,AH…	Human cytomegalovirus infection	25	0.0413907	1.62e-06	GNA11,GNB4,RAC2,KRAS,ITGAV,GNAQ,GNB2,GNAI2,TBK1,ADCY2,GNAI1,FAS,CASP8,GNAI3,GNG12,GNAS,SRC,CALML5,HLA-A,HLA-B,GNA13,PRKCA,B2M,ITGB3,GNB1
Immune effector process	107	0.177152	4.85e-26	SLC2A3,CMTM6,LGALS1,RAB3D,TMEM30A,TTR,LRP1,SNAP23,RAP1B,SDCBP,ADAM10,DNAJC13,ITGAV,PLD2,A1BG,CD81,HERC5,ATP6V0A1,ICAM1,ANXA3,BST1,RAB7A,TCIRG1,C1RL,S100A11,IQGAP2,SERPING1,SERPINB3,APP,STOM,ARPC5,NCSTN,ARPC2,ANPEP,LRG1,CLU,CPNE1,RAP2B,PSEN1,KDELR1,TBK1,LAMP1,HBB,RFTN1,SLC44A2,PLAUR,RHOG,RAP2C,OSTF1,PLSCR1,DLG1,ANXA2,VAT1,HP,RAC1,IGF2R,GOLGA7,MYO1C,RAB5B,DNAJC5,APOBEC3C,CD47,CD55,QSOX1,VNN1,CD58,R…	Ras signaling pathway	25	0.0413907	2.87e-06	RALA,GNB4,RRAS,RAC2,RAP1B,KRAS,RRAS2,PDGFRB,PLD2,IGF1R,RALB,RAB5A,CSF1R,ARF6,GNB2,TBK1,EPHA2,RAB5B,RAP1A,GNG12,CALML5,CDC42,PRKCA,RAB5C,GNB1
Immune system process	182	0.301325	8.59e-26	ITGA3,SLC2A3,CMTM6,LGALS1,SFRP1,RAB3D,COL1A1,RAB35,TMEM30A,LNPEP,TTR,LRP1,RRAS,SNAP23,RAP1B,PXDN,KRAS,BLK,LRRC8A,SDCBP,KIF23,ADAM10,DNAJC13,ITGAV,SLC7A5,PDGFRB,PLD2,A1BG,CD81,GPC1,HERC5,ATP6V0A1,ICAM1,ANXA3,BST1,KNG1,RAB7A,TCIRG1,C1RL,IGF1R,S100A11,IQGAP2,TNFRSF10B,NOTCH1,SERPING1,ITGA1,SERPINB3,THY1,APP,CSF1R,ATP1B3,STOM,MYO1E,AZGP1,ITGA5,ARPC5,NCSTN,CLDN1,ARPC2,ITGB5,JAM3,ANPEP,LRG1,ALCAM,SDC2,…	Cholesterol metabolism	12	0.0198675	2.95e-06	APOH,APOC3,APOA1,LRP1,APOE,CYP27A1,SCARB1,LCAT,NPC1,PLTP,LRPAP1,NCEH1
