# Supplementary material for: Extracellular vesicles from organoid‐derived human retinal progenitor cells prevent lipid overload‐induced retinal pigment epithelium injury by regulating fatty acid metabolism
Source: J Extracell Vesicles. 2023 Dec 27;13(1):e12401. doi: 10.1002/jev2.12401 (PMC10752800; doi:10.1002/jev2.12401)
Supplement: Supplementary file 7 — Supplementary Information [file JEV2-13-e12401-s005.xls]

## Sheet: DEPs related to immune
Supplementary table 5.GSEA of human immune response between hRPCs-EVs and hRPCs
SYMBOL	TITLE	RANK METRIC SCORE
HPX	hemopexin [Source:HGNC Symbol;Acc:HGNC:5171]	4.97238
C1RL	complement C1r subcomponent like [Source:HGNC Symbol;Acc:HGNC:21265]	4.95854
SERPING1	serpin family G member 1 [Source:HGNC Symbol;Acc:HGNC:1228]	4.88041
TF	transferrin [Source:HGNC Symbol;Acc:HGNC:11740]	4.87765
IGHA1	immunoglobulin heavy constant alpha 1 [Source:HGNC Symbol;Acc:HGNC:5478]	4.86176
CD81	CD81 molecule [Source:HGNC Symbol;Acc:HGNC:1701]	3.76671
ITGA4	integrin subunit alpha 4 [Source:HGNC Symbol;Acc:HGNC:6140]	3.71
CLU	clusterin [Source:HGNC Symbol;Acc:HGNC:2095]	3.34464
CFI	complement factor I [Source:HGNC Symbol;Acc:HGNC:5394]	2.96522
IGLC3	immunoglobulin lambda constant 3 (Kern-Oz+ marker) [Source:HGNC Symbol;Acc:HGNC:5857]	2.7455
HLA-A	major histocompatibility complex, class I, A [Source:HGNC Symbol;Acc:HGNC:4931]	2.66453
CD55	CD55 molecule (Cromer blood group) [Source:HGNC Symbol;Acc:HGNC:2665]	2.33994
NOTCH1	notch receptor 1 [Source:HGNC Symbol;Acc:HGNC:7881]	2.30365
IGHG4	immunoglobulin heavy constant gamma 4 (G4m marker) [Source:HGNC Symbol;Acc:HGNC:5528]	2.23039
H2BC8	H2B clustered histone 8 [Source:HGNC Symbol;Acc:HGNC:4746]	2.16734
IGHG1	immunoglobulin heavy constant gamma 1 (G1m marker) [Source:HGNC Symbol;Acc:HGNC:5525]	2.01616
CD59	CD59 molecule (CD59 blood group) [Source:HGNC Symbol;Acc:HGNC:1689]	1.94947
BST1	bone marrow stromal cell antigen 1 [Source:HGNC Symbol;Acc:HGNC:1118]	1.85141
IGHG2	immunoglobulin heavy constant gamma 2 (G2m marker) [Source:HGNC Symbol;Acc:HGNC:5526]	1.39927
C4B	complement C4B (Chido blood group) [Source:HGNC Symbol;Acc:HGNC:1324]	1.30002
LYZ	lysozyme [Source:HGNC Symbol;Acc:HGNC:6740]	1.2547
CD46	CD46 molecule [Source:HGNC Symbol;Acc:HGNC:6953]	1.22593
A2M	alpha-2-macroglobulin [Source:HGNC Symbol;Acc:HGNC:7]	1.1215
WFDC3	WAP four-disulfide core domain 3 [Source:HGNC Symbol;Acc:HGNC:15957]	1.06475
PHB	prohibitin [Source:HGNC Symbol;Acc:HGNC:8912]	1.06386
CFB	complement factor B [Source:HGNC Symbol;Acc:HGNC:1037]	0.974626
PTPN6	protein tyrosine phosphatase non-receptor type 6 [Source:HGNC Symbol;Acc:HGNC:9658]	0.933427
