# Supplementary material for: Extracellular vesicles from organoid‐derived human retinal progenitor cells prevent lipid overload‐induced retinal pigment epithelium injury by regulating fatty acid metabolism
Source: J Extracell Vesicles. 2023 Dec 27;13(1):e12401. doi: 10.1002/jev2.12401 (PMC10752800; doi:10.1002/jev2.12401)
Supplement: Supplementary file 8 — Supplementary Information [file JEV2-13-e12401-s002.xls]

## Sheet: BP
Supplementary table 6.GO and KEGG analysis of lower expressed proteins in hRPCs-EVs compared to hRPCs
GO enrichment					KEGG enrichment
Description	Count	GeneRatio	qvalue	Name	Description	Count	GeneRatio	qvalue	Name
mRNA processing	234	0.130872	5.77182e-104	GEMIN2/POLR2D/KIN/SMNDC1/CD2BP2/SYF2/SNRPC/GCFC2/NOVA1/MFAP1/ZFP36L1/SAFB2/SLBP/NCBP3/HABP4/RPRD2/ARL6IP4/ALKBH5/RBBP6/SNIP1/ZNF473/CACTIN/TSEN15/SREK1/GEMIN6/RBMXL1/RBM17/ZNF830/TSEN34/YJU2/UBL5/NSRP1/CDK12/RBM27/EFTUD2/SF3B1/GEMIN5/THOC6/SF3B5/DDX47/LSM1/DDX17/PRPF4B/DDX1/DYRK1A/PRPF8/SNRPD2/SRSF4/PRDX6/SNRPD3/DHX15/DDX20/DHX9/THOC2/SRSF5/SNRPA1/PRPF31/TARDBP/FXR1/LUC7L3/SUPT6H/PRPF38B/DDX5/PAX…	Spliceosome	83	0.0440552	1.41e-30	AQR,SF3A1,SNRPD3,PHF5A,SF3A2,DDX5,PRPF19,SRSF9,SYF2,SNRPA,SNRPC,THOC2,SNRPB2,LSM8,FUS,SNRPA1,PRPF38A,WBP11,SNW1,THOC1,RBM25,DHX8,ACIN1,SNRNP40,THOC3,PRPF6,DHX38,EIF4A3,SF3B4,SNRPG,HNRNPU,U2AFBP,TCERG1,PPIH,U2AF2,DDX23,USP39,SF3B2,MAGOHB,PRPF31,HNRNPM,SF3B1,DHX15,HNRNPA1,SNRPD2,XAB2,CTNNBL1,SF3B5,CDC40,BCAS2,SMNDC1,PRPF38B,RBMX,CDC5L,SF3A3,PPIL1,SRSF4,PRPF4,NCBP1,HNRNPK,DHX16,CRNKL1,SRSF2,HNRNPA3,…
RNA splicing	195	0.10906	4.09207e-81	GEMIN2/SMNDC1/CD2BP2/SYF2/SNRPC/GCFC2/NOVA1/MFAP1/HABP4/ARL6IP4/SNIP1/CACTIN/TSEN15/SREK1/GEMIN6/RBMXL1/RBM17/ZNF830/PPP1R9B/TSEN34/YJU2/UBL5/NSRP1/CDK12/EFTUD2/SF3B1/GEMIN5/THOC6/SF3B5/DDX47/LSM1/DDX17/PRPF4B/DDX1/DYRK1A/PRPF8/SNRPD2/SRSF4/PRDX6/SNRPD3/DHX15/DDX20/RTRAF/DHX9/THOC2/SRSF5/SNRPA1/PRPF31/TARDBP/FXR1/LUC7L3/SUPT6H/PRPF38B/DDX5/PAXBP1/CDC40/PRPF19/EIF4A3/RBM28/USP4/DCPS/SNRNP40/USP39/…	RNA transport	71	0.0376858	1.84e-19	EIF5,PNN,NUP107,NUP155,TARDBP,NUP85,THOC2,FXR2,EIF3G,FUS,NUP210,EIF4E2,NUP133,THOC1,EIF3J,ACIN1,NUP54,THOC3,EIF4A3,UPF3B,GEMIN6,RANBP2,GEMIN5,NUP205,DDX19B,NUP35,DDX19A,GEMIN2,NUP93,PABPC1,NUP98,MAGOHB,SRRM1,THOC6,TACC3,ELAC2,NUP43,UBE2I,UPF2,FXR1,NUP214,TPR,DDX20,NUP188,PABPC4,EIF4EBP2,NCBP1,NUP160,RPP40,NUPL1,SUMO1,RAE1,DDX39B,SEH1L,EIF4G3,WIBG,EIF4B,RPP30,SUMO2,EIF4G1,EIF1,ALYREF,EIF4G2,NXF1,N…
RNA splicing, via transesterification reactions	155	0.086689	4.743e-69	GEMIN2/SMNDC1/CD2BP2/SYF2/SNRPC/GCFC2/NOVA1/MFAP1/SNIP1/CACTIN/GEMIN6/RBMXL1/RBM17/YJU2/UBL5/NSRP1/EFTUD2/SF3B1/GEMIN5/SF3B5/LSM1/DDX17/PRPF4B/DDX1/DYRK1A/PRPF8/SNRPD2/SRSF4/PRDX6/SNRPD3/DDX20/DHX9/SRSF5/SNRPA1/PRPF31/FXR1/LUC7L3/DDX5/PAXBP1/CDC40/PRPF19/EIF4A3/USP4/DCPS/SNRNP40/USP39/DDX39B/SNRPG/SF3B2/SRSF10/PPIL1/NCBP1/QKI/SYNCRIP/SMU1/SRSF9/HNRNPL/SF3A3/SNRNP70/PABPC1/KDM1A/PPIH/RBM15/RALY/HN…	mRNA surveillance pathway	40	0.0212314	1.93e-10	PAPOLA,PABPN1,PNN,CSTF1,DAZAP1,CPSF3,TARDBP,SYMPK,FUS,MSI1,PPP2R5A,ACIN1,EIF4A3,UPF3B,MSI2,DDX19B,SSU72,WDR82,CPSF2,NUDT21,DDX19A,PABPC1,CSTF3,MAGOHB,SRRM1,FIP1L1,GSPT2,CPSF7,UPF2,PABPC4,NCBP1,RNMT,DDX39B,WIBG,SMG1,ALYREF,NXF1,RBM8A,SAP18,CPSF1
RNA splicing, via transesterification reactions with bulged adenosine as nucleophile	152	0.0850112	2.55917e-67	GEMIN2/CD2BP2/SYF2/SNRPC/GCFC2/NOVA1/MFAP1/SNIP1/CACTIN/GEMIN6/RBMXL1/RBM17/YJU2/UBL5/NSRP1/EFTUD2/SF3B1/GEMIN5/SF3B5/DDX17/PRPF4B/DDX1/DYRK1A/PRPF8/SNRPD2/SRSF4/PRDX6/SNRPD3/DDX20/DHX9/SRSF5/SNRPA1/PRPF31/FXR1/LUC7L3/DDX5/PAXBP1/CDC40/PRPF19/EIF4A3/USP4/DCPS/SNRNP40/USP39/DDX39B/SNRPG/SF3B2/SRSF10/PPIL1/NCBP1/QKI/SYNCRIP/SMU1/SRSF9/HNRNPL/SF3A3/SNRNP70/PABPC1/KDM1A/PPIH/RBM15/RALY/HNRNPU/MAGOHB/…	DNA replication	25	0.0132696	1.09e-09	RFC2,MCM5,RNASEH2A,RPA3,RPA1,MCM4,LIG1,POLD3,MCM6,MCM2,POLA2,FEN1,MCM7,POLE,RNASEH2B,RPA2,POLA1,PCNA,RFC3,RFC4,POLD1,RFC5,POLD2,MCM3,PRIM2
mRNA splicing, via spliceosome	152	0.0850112	2.55917e-67	GEMIN2/CD2BP2/SYF2/SNRPC/GCFC2/NOVA1/MFAP1/SNIP1/CACTIN/GEMIN6/RBMXL1/RBM17/YJU2/UBL5/NSRP1/EFTUD2/SF3B1/GEMIN5/SF3B5/DDX17/PRPF4B/DDX1/DYRK1A/PRPF8/SNRPD2/SRSF4/PRDX6/SNRPD3/DDX20/DHX9/SRSF5/SNRPA1/PRPF31/FXR1/LUC7L3/DDX5/PAXBP1/CDC40/PRPF19/EIF4A3/USP4/DCPS/SNRNP40/USP39/DDX39B/SNRPG/SF3B2/SRSF10/PPIL1/NCBP1/QKI/SYNCRIP/SMU1/SRSF9/HNRNPL/SF3A3/SNRNP70/PABPC1/KDM1A/PPIH/RBM15/RALY/HNRNPU/MAGOHB/…	Amyotrophic lateral sclerosis	82	0.0435244	1.49e-09	GABARAPL2,DCTN6,NEFM,NUP107,COX6A1,NUP155,TARDBP,NUP85,COX6B1,TRAF2,NDUFA2,NDUFA10,FUS,NUP210,PRPH,NDUFB5,PSMB7,NUP133,WIPI1,NUP54,NDUFA9,NDUFB10,NDUFB9,NDUFC2,RANBP2,NUP205,NUP35,NDUFS4,NDUFA7,ATP5H,GABARAP,CYCS,NUP93,CASP3,NUP98,NDUFV1,NDUFA12,HDAC6,ATG101,HNRNPA1,NUP43,UBQLN2,HNRNPA2B1,ACTB,NUP214,MATR3,GPX7,MT-ND1,MT-CO3,MT-ND3,TPR,NDUFS2,NUP188,NDUFA8,ITPR3,NCBP1,UBQLN1,ATG2A,NUP160,OPTN,NUP…
ribonucleoprotein complex biogenesis	165	0.0922819	4.18733e-54	GEMIN2/POLR2D/BUD23/CD2BP2/SNRPC/GCFC2/ERCC2/RPP38/EXOSC2/EXOSC6/GPATCH4/KRI1/NGDN/GEMIN6/NSUN5/RIOK1/UTP23/NOL10/TRMT61B/YJU2/ESF1/WDR55/NOP10/METTL5/DDX28/ZNHIT6/NOP53/ABT1/RRP15/DHX30/SF3B1/RPS15/GEMIN5/MYBBP1A/MRPS2/PA2G4/NOP2/FBL/NSUN4/DDX47/DDX17/DDX1/PTGES3/PRPF8/UTP4/LSG1/SNRPD2/RPS27/NPM1/RPP30/FTSJ3/DDX27/SNRPD3/SBDS/TSR1/CUL4A/DDX20/DHX9/EMG1/EXOSC5/SRSF5/HEATR3/PRPF31/NUDT16/LUC7L3/DI…	Ribosome biogenesis in eukaryotes	31	0.0164544	1.07e-07	FBL,RBM28,SBDS,NAT10,LSG1,EFTUD1,NOB1,SPATA5,PWP2,UTP15,NOL6,WDR3,WDR75,IMP3,CIRH1A,NOP10,GTPBP4,HEATR1,MDN1,BMS1,XRN2,RIOK1,RPP40,RCL1,WDR43,RPP30,WDR36,NXF1,TBL3,EMG1,RPP38
regulation of mRNA metabolic process	126	0.0704698	2.44574e-49	POLR2D/NOVA1/ZFP36L1/EXOSC2/SAFB2/FASTKD3/ALKBH5/RBMXL1/NSRP1/TNRC6B/PUM2/TRAF2/LSM1/DDX17/DYRK1A/NPM1/SRSF4/PRDX6/DHX9/EXOSC5/TARDBP/FXR1/SUPT6H/DIS3/DDX5/CNOT8/PRPF19/EIF4A3/YTHDF1/SAMD4B/DCPS/EXOSC9/PUM1/NBAS/SRSF10/MYEF2/NCBP1/CARHSP1/QKI/SYNCRIP/IGF2BP1/LARP1/SMU1/SRSF9/VIM/HNRNPL/SNRNP70/PABPC1/RBM15/HNRNPU/NT5C3B/HNRNPD/CNOT3/EXOSC8/PAPOLA/YTHDF3/SRSF2/RAVER1/FASTKD2/NUP98/SRRM1/CELF1/PTBP…	RNA degradation	28	0.014862	2.01e-06	EXOSC5,SKIV2L2,LSM8,DCPS,EXOSC7,PATL1,LSM1,PABPC1,EXOSC4,EDC3,EXOSC3,CNOT3,EDC4,EXOSC2,PABPC4,EXOSC10,XRN2,DIS3,EXOSC9,EXOSC8,EXOSC6,CNOT10,PAN2,LSM5,NUDT16,CNOT8,CNOT4,LSM4
ncRNA processing	135	0.0755034	9.26597e-36	BUD23/LCMT2/ERCC2/RPP38/EXOSC2/EXOSC6/METTL2B/KRI1/NGDN/SNIP1/TRMT10A/TSEN15/DGCR8/NSUN5/CDK5RAP1/RIOK1/UTP23/NOL10/TSEN34/TRMT61B/ESF1/WDR55/NOP10/METTL5/TRMT13/INTS9/ZNHIT6/THG1L/DUS2/NOP53/ABT1/RRP15/RPS15/PUM2/PA2G4/NOP2/FBL/NSUN4/INTS14/DDX47/DDX17/INTS4/INTS2/DDX1/UTP4/RPS27/RPP30/FTSJ3/DDX27/SBDS/TSR1/OSGEP/RTRAF/EMG1/EXOSC5/NUDT16/DIS3/EXOSC4/PRKRA/DDX5/PUS1/EIF4A3/TRMT1/UTP15/DICER1/EXOS…	Nucleotide excision repair	21	0.0111465	6.09e-06	RFC2,RBX1,RPA3,RPA1,LIG1,POLD3,ERCC3,POLE,RAD23B,CETN2,RPA2,CUL4A,PCNA,RFC3,ERCC2,RFC4,POLD1,RFC5,GTF2H2C,RAD23A,POLD2
regulation of mRNA processing	72	0.0402685	2.77031e-34	NOVA1/ZFP36L1/SAFB2/RBMXL1/NSRP1/DDX17/DYRK1A/SRSF4/PRDX6/DHX9/FXR1/SUPT6H/DDX5/PRPF19/SRSF10/NCBP1/QKI/SMU1/SRSF9/HNRNPL/SNRNP70/RBM15/HNRNPU/PAPOLA/SRSF2/RAVER1/NUP98/SRRM1/CELF1/PTBP1/U2AF2/RBM39/NUDT21/HNRNPK/RBM25/LEO1/HNRNPA1/NCL/CTR9/SUPT5H/SAP18/KHDRBS1/SNRPA/CDK11B/DAZAP1/NOVA2/HNRNPA2B1/RBM4/YTHDC1/RBM8A/SF3B4/RNF40/CPSF7/SLTM/CWC22/PAF1/SNW1/FXR2/WTAP/LARP7/CDK9/SF1/RBMX/CELF2/THRAP3/C…	Cell cycle	34	0.0180467	1.51e-05	MCM5,RBX1,STAG2,ORC6,ORC2,CCNB1,ORC3,ANAPC5,MCM4,SMAD2,EP300,MCM6,MCM2,CDK6,CDK2,RB1,ATM,CCNB2,RAD21,ORC5,PLK1,MCM7,SMC1A,ANAPC1,SMAD4,ATR,SMC3,BUB3,PCNA,CDK1,MAD1L1,HDAC2,CDC27,MCM3
rRNA metabolic process	101	0.0564877	4.59042e-34	POLR1G/BUD23/ERCC2/RPP38/EXOSC2/EXOSC6/KRI1/NGDN/NSUN5/TRIR/RIOK1/UTP23/NOL10/TRMT61B/ESF1/WDR55/NOP10/METTL5/ZNHIT6/NOP53/ABT1/RRP15/RPS15/PA2G4/NOP2/FBL/NSUN4/DDX47/DDX17/UTP4/RPS27/RPP30/FTSJ3/DDX27/SBDS/TSR1/EMG1/EXOSC5/NUDT16/DIS3/EXOSC4/EIF4A3/UTP15/POLR1E/EXOSC9/NSA2/DDX18/TRMT112/NOP9/RRS1/RPP40/NOP14/NIFK/GTPBP4/LYAR/EXOSC8/RCL1/LAS1L/EBNA1BP2/NOB1/NAT10/GTF3C2/HEATR1/MRTO4/EXOSC3/GTF3C5…	Mismatch repair	14	0.007431	4.57e-05	RFC2,RPA3,MSH2,MSH6,RPA1,LIG1,POLD3,RPA2,PCNA,RFC3,RFC4,POLD1,RFC5,POLD2
ribosome biogenesis	109	0.060962	6.7044e-34	BUD23/ERCC2/RPP38/EXOSC2/EXOSC6/GPATCH4/KRI1/NGDN/NSUN5/RIOK1/UTP23/NOL10/TRMT61B/ESF1/WDR55/NOP10/METTL5/DDX28/ZNHIT6/NOP53/ABT1/RRP15/DHX30/RPS15/MYBBP1A/MRPS2/PA2G4/NOP2/FBL/NSUN4/DDX47/DDX17/UTP4/LSG1/RPS27/NPM1/RPP30/FTSJ3/DDX27/SBDS/TSR1/CUL4A/EMG1/EXOSC5/HEATR3/NUDT16/DIS3/EXOSC4/NLE1/EIF4A3/UTP15/EXOSC9/NSA2/EFL1/DDX18/XRCC5/TRMT112/NOP9/NIP7/NUP88/RRS1/GTPBP10/RPP40/NOP14/NIFK/GTPBP4/LYA…	Base excision repair	16	0.00849257	7.28e-05	APEX1,MPG,UNG,XRCC1,LIG1,POLD3,POLB,NEIL2,FEN1,POLE,HMGB1,PARP1,LIG3,PCNA,POLD1,POLD2
rRNA processing	91	0.0508949	1.11809e-32	BUD23/ERCC2/RPP38/EXOSC2/EXOSC6/KRI1/NGDN/NSUN5/RIOK1/UTP23/NOL10/TRMT61B/ESF1/WDR55/NOP10/METTL5/ZNHIT6/NOP53/ABT1/RRP15/RPS15/PA2G4/NOP2/FBL/NSUN4/DDX47/DDX17/UTP4/RPS27/RPP30/FTSJ3/DDX27/SBDS/TSR1/EMG1/EXOSC5/NUDT16/DIS3/EXOSC4/EIF4A3/UTP15/EXOSC9/NSA2/DDX18/TRMT112/NOP9/RRS1/RPP40/NOP14/NIFK/GTPBP4/LYAR/EXOSC8/RCL1/LAS1L/EBNA1BP2/NOB1/NAT10/HEATR1/MRTO4/EXOSC3/YBEY/RRP1/WDR43/WDR12/EXOSC7/PWP…	RNA polymerase	13	0.00690021	0.0019	POLR2I,TWISTNB,POLR1A,POLR2D,POLR2J,POLR3E,POLR1D,POLR3A,POLR1E,POLR2B,POLR3D,POLR2H,POLR2A
RNA catabolic process	99	0.0553691	4.01445e-30	POLR2D/RNASEH2A/ZFP36L1/EXOSC2/FASTKD3/EXOSC6/ALKBH5/TRIR/PYM1/TNRC6B/ZHX2/PUM2/TRAF2/LSM1/NPM1/NUDT12/DHX9/RNASEH2B/EXOSC5/TARDBP/FXR1/NUDT16/DIS3/EXOSC4/CNOT10/DDX5/CNOT8/EIF4A3/YTHDF1/SAMD4B/CNOT11/DCPS/DICER1/EXOSC9/PUM1/NBAS/MYEF2/SMG1/NCBP1/CARHSP1/NSUN2/SYNCRIP/IGF2BP1/LARP1/VIM/PABPC1/HNRNPU/NT5C3B/HNRNPD/CNOT3/EXOSC8/MAGOHB/YTHDF3/FASTKD2/SSB/CELF1/MRTO4/EXOSC3/FTO/MTPAP/HNRNPM/GIGYF2/YB…	Thermogenesis	43	0.0228238	0.003	TSC2,COX6A1,COX6B1,NDUFA2,NDUFA10,SMARCC1,NDUFB5,SMARCD3,SMARCB1,NDUFA9,SMARCC2,NDUFB10,NDUFB9,NDUFC2,NDUFS4,NDUFA7,ATP5H,ARID1A,NDUFV1,KDM3B,NDUFA12,ARID1B,ACTB,MT-ND1,MT-CO3,MT-ND3,NDUFS2,NDUFAF4,PRKAA2,NDUFA8,PRKACG,SMARCD1,NDUFAF6,KDM1A,KDM3A,SOS1,NDUFA11,ATP5J,SMARCD2,SMARCA4,ACTL6A,NDUFA6,NDUFA13
mRNA catabolic process	89	0.0497763	6.63739e-30	POLR2D/ZFP36L1/EXOSC2/FASTKD3/EXOSC6/ALKBH5/PYM1/TNRC6B/ZHX2/PUM2/TRAF2/LSM1/NPM1/NUDT12/DHX9/EXOSC5/TARDBP/FXR1/NUDT16/DIS3/EXOSC4/CNOT10/DDX5/CNOT8/EIF4A3/YTHDF1/SAMD4B/CNOT11/DCPS/EXOSC9/PUM1/NBAS/MYEF2/SMG1/NCBP1/CARHSP1/SYNCRIP/IGF2BP1/LARP1/VIM/PABPC1/HNRNPU/NT5C3B/HNRNPD/CNOT3/EXOSC8/MAGOHB/YTHDF3/FASTKD2/SSB/CELF1/MRTO4/EXOSC3/FTO/MTPAP/HNRNPM/GIGYF2/YBX1/APEX1/EDC3/PABPC4/EXOSC7/ELAVL1/P…	Huntington disease	48	0.0254777	0.0251	DCTN6,POLR2I,COX6A1,COX6B1,TRAF2,NDUFA2,NDUFA10,NDUFB5,PSMB7,WIPI1,RCOR1,EP300,NDUFA9,NDUFB10,POLR2D,NDUFB9,NDUFC2,POLR2J,NDUFS4,NDUFA7,ATP5H,CYCS,CASP3,NDUFV1,NDUFA12,HIP1,ATG101,GPX7,MT-ND1,MT-CO3,MT-ND3,NDUFS2,NDUFA8,ATG2A,POLR2B,SIN3A,NDUFA11,ATP5J,KLC2,DCTN2,KIF5A,POLR2H,NDUFA6,NDUFA13,HDAC2,PSMD9,APAF1,POLR2A
RNA localization	80	0.0447427	3.87622e-29	POM121C/POLR2D/CETN2/ZFP36L1/SLBP/NCBP3/ALKBH5/BICD1/ZNF385A/NUP58/NOP10/ZNHIT6/NUP93/FBL/THOC6/NPM1/DDX19A/RTRAF/DHX9/THOC2/SUPT6H/SEH1L/NUP205/IGF2BP2/DDX39B/NXF1/NUP210/SMG1/G3BP2/NCBP1/NSUN2/NUP88/QKI/IGF2BP1/NUP43/ATR/HNRNPU/NUP37/NUP155/NUP133/NUP98/RAE1/NUP54/NUP85/RANBP2/SSB/THOC3/NUP107/PRPF6/BICD2/NUP214/NUP160/YBX1/RANBP17/DDX19B/HNRNPA1/KHSRP/TPR/KHDRBS1/UPF2/HNRNPAB/HNRNPA2B1/HNRNPA3…	Non-alcoholic fatty liver disease	28	0.014862	0.0338	NFKB1,COX6A1,COX6B1,TRAF2,NDUFA2,NDUFA10,NDUFB5,AKT3,NDUFA9,NDUFB10,NDUFB9,NDUFC2,NDUFS4,NDUFA7,CYCS,CASP3,NDUFV1,NDUFA12,MT-CO3,NDUFS2,CASP7,PRKAA2,NDUFA8,AKT2,NDUFA11,NDUFA6,RXRA,NDUFA13
regulation of RNA splicing	70	0.0391499	6.63291e-29	NOVA1/HABP4/RBMXL1/NSRP1/CDK12/DDX17/DYRK1A/SRSF4/PRDX6/SRSF5/FXR1/DDX5/PRPF19/SRSF10/NCBP1/HNRNPH2/QKI/SMU1/SRSF9/HNRNPL/SNRNP70/RBM15/HNRNPU/SRSF2/CCNL1/RAVER1/NUP98/SRRM1/HNRNPLL/CELF1/PTBP1/U2AF2/RBM39/POLR2A/ZNF326/HNRNPK/RBM25/RBM12/HNRNPH1/HNRNPA1/NCL/SAP18/KHDRBS1/HNRNPF/HNRNPH3/DAZAP1/NOVA2/PTBP3/HNRNPA2B1/RBM4/YTHDC1/RBM8A/SF3B4/AHNAK2/CWC22/SNW1/FXR2/WTAP/LARP7/SF1/RBMX/CELF2/THRAP3/RR…	Parkinson disease	40	0.0212314	0.0338	TXN2,COX6A1,MFN2,COX6B1,NDUFA2,NDUFA10,NDUFB5,PSMB7,NDUFA9,NDUFB10,NDUFB9,NDUFC2,NDUFS4,NDUFA7,ATP5H,CYCS,CASP3,NDUFV1,NDUFA12,SNCA,MAOA,MT-ND1,MT-CO3,MT-ND3,NDUFS2,NDUFA8,ITPR3,PRKACG,MAOB,UBE2G1,NDUFA11,ATP5J,KLC2,KIF5A,PARK7,NDUFA6,NDUFA13,PSMD9,APAF1,UBE2J1
establishment of RNA localization	71	0.0397092	4.05617e-28	POM121C/POLR2D/CETN2/ZFP36L1/SLBP/NCBP3/ALKBH5/NUP58/NUP93/THOC6/NPM1/DDX19A/RTRAF/DHX9/THOC2/SUPT6H/SEH1L/NUP205/IGF2BP2/DDX39B/NXF1/NUP210/SMG1/G3BP2/NCBP1/NSUN2/NUP88/QKI/IGF2BP1/NUP43/ATR/NUP37/NUP155/NUP133/NUP98/RAE1/NUP54/NUP85/RANBP2/SSB/THOC3/NUP107/BICD2/NUP214/NUP160/YBX1/RANBP17/DDX19B/HNRNPA1/KHSRP/TPR/KHDRBS1/UPF2/HNRNPA2B1/HNRNPA3/YTHDC1/ATM/NUP62/THOC1/PABPN1/NOL6/AHCTF1/POLDIP3/N…
mRNA transport	62	0.0346756	5.81079e-28	POM121C/POLR2D/CETN2/ZFP36L1/SLBP/NCBP3/ALKBH5/NUP58/NUP93/THOC6/DDX19A/DHX9/THOC2/SUPT6H/SEH1L/NUP205/IGF2BP2/DDX39B/NXF1/NUP210/SMG1/G3BP2/NCBP1/NSUN2/NUP88/QKI/IGF2BP1/NUP43/NUP37/NUP155/NUP133/NUP98/RAE1/NUP54/NUP85/RANBP2/THOC3/NUP107/BICD2/NUP214/NUP160/RANBP17/DDX19B/HNRNPA1/KHSRP/TPR/UPF2/HNRNPA2B1/HNRNPA3/YTHDC1/NUP62/THOC1/PABPN1/AHCTF1/POLDIP3/NUP35/UPF3B/NUP188/ZC3H11A/ALYREF/DDX39A/C…
nucleic acid transport	69	0.0385906	4.85536e-27	POM121C/POLR2D/CETN2/ZFP36L1/SLBP/NCBP3/ALKBH5/NUP58/NUP93/THOC6/NPM1/DDX19A/RTRAF/DHX9/THOC2/SUPT6H/SEH1L/NUP205/IGF2BP2/DDX39B/NXF1/NUP210/SMG1/G3BP2/NCBP1/NSUN2/NUP88/QKI/IGF2BP1/NUP43/NUP37/NUP155/NUP133/NUP98/RAE1/NUP54/NUP85/RANBP2/SSB/THOC3/NUP107/BICD2/NUP214/NUP160/YBX1/RANBP17/DDX19B/HNRNPA1/KHSRP/TPR/KHDRBS1/UPF2/HNRNPA2B1/HNRNPA3/YTHDC1/NUP62/THOC1/PABPN1/NOL6/AHCTF1/POLDIP3/NUP35/UPF…
RNA transport	69	0.0385906	4.85536e-27	POM121C/POLR2D/CETN2/ZFP36L1/SLBP/NCBP3/ALKBH5/NUP58/NUP93/THOC6/NPM1/DDX19A/RTRAF/DHX9/THOC2/SUPT6H/SEH1L/NUP205/IGF2BP2/DDX39B/NXF1/NUP210/SMG1/G3BP2/NCBP1/NSUN2/NUP88/QKI/IGF2BP1/NUP43/NUP37/NUP155/NUP133/NUP98/RAE1/NUP54/NUP85/RANBP2/SSB/THOC3/NUP107/BICD2/NUP214/NUP160/YBX1/RANBP17/DDX19B/HNRNPA1/KHSRP/TPR/KHDRBS1/UPF2/HNRNPA2B1/HNRNPA3/YTHDC1/NUP62/THOC1/PABPN1/NOL6/AHCTF1/POLDIP3/NUP35/UPF…
