# Supplementary material for: Extracellular vesicles from organoid‐derived human retinal progenitor cells prevent lipid overload‐induced retinal pigment epithelium injury by regulating fatty acid metabolism
Source: J Extracell Vesicles. 2023 Dec 27;13(1):e12401. doi: 10.1002/jev2.12401 (PMC10752800; doi:10.1002/jev2.12401)
Supplement: Supplementary file 9 — Supplementary Information [file JEV2-13-e12401-s008.xls]

## Sheet: sheet1
Supplementary table 7.GO and KEGG analysis of highly expressed proteins in hESCs-EVs compared to hRPCs-EVs
GO enrichment					KEGG enrichment
Description	Count	GeneRatio	qvalue	Name	Description	Count	GeneRatio	qvalue	Name
cytoplasmic translation	68	0.0480226	5.68381e-34	DRG1/RPL23A/EIF5/EIF3D/RPS8/RPS16/RPL23/RPS5/RPL27/RPS3/RPL6/SYNCRIP/EIF3M/EIF3A/RPS2/RPL8/RPL9/NCK1/RPL28/RPS4X/EIF3I/HNRNPU/RPS25/RPS6/RPS9/RPL17/DHX29/RPL18/RPS14/RPS27A/RPL13/RPS3A/RPL10/YBX1/EIF4A1/RPS26/PABPC1/RPL18A/RPL36/RPL5/RPL21/RPL30/EIF4G1/RPS27/RPL29/RPL32/RPS23/RPL4/AARS1/RPS15A/RPS11/CSDE1/RPS21/RPL14/IGF2BP1/EIF2S2/RPL22/ZC3H15/RPL13A/RPL27A/EIF2D/YTHDF2/RBM4/RPL36A/CNBP/RPL24/RP…	RNA transport	58	0.0396175	6.68e-17	EIF3D,EIF5,EIF3E,NUP155,THOC2,EIF3G,FUS,EIF4E2,EIF3J,NUP54,THOC3,XPO5,EIF4A3,UPF3B,GEMIN6,RANBP2,GEMIN5,DDX19B,EIF5B,KPNB1,EIF4A1,DDX19A,GEMIN2,NUP93,PABPC1,GEMIN4,THOC6,XPOT,EIF3C,ELAC2,EEF1A1,NUP43,UPF2,FXR1,NUP214,EIF3B,TPR,EIF3A,DDX20,NUP188,PABPC4,EIF3I,EIF2S2,NUP160,NUPL1,SUMO1,DDX39B,XPO1,RPP30,STRAP,RANGAP1,SUMO2,EIF4G1,EIF3H,EIF3F,RAN,NUP37,RPP38
ribonucleoprotein complex biogenesis	121	0.085452	1.8343e-33	GEMIN2/RPP38/EXOSC2/EXOSC6/NGDN/GEMIN6/NSUN5/UTP23/NOL10/ESF1/WDR55/NOP10/METTL5/RRP15/RPL23A/EIF5/SF3A3/RPS8/RSL1D1/DDX39B/SF3B1/RPS16/RPS5/RPL27/RAN/EXOSC8/EIF4A3/RPL6/DDX1/EIF3A/PRPF39/NOC4L/STRAP/CPSF7/EIF2A/HSP90AA1/DDX20/XPO1/RPS25/RPS6/SART3/DIS3/DHX29/ABCE1/DDX17/DDX3X/RPS14/DDX10/MAK16/RPL10/CUL4A/NPM1/DDX47/GEMIN4/LSG1/EXOSC4/TSR1/SNRPF/FASTKD2/RPL5/SF1/MYBBP1A/BYSL/GEMIN5/EXOSC7/SRSF9/…	Ribosome	44	0.0300546	5.58e-12	RPL18A,RPS16,RPL8,RPS11,RPS27A,RPS23,RPS9,RPL13,RPL4,RPS15A,RPS2,RPS21,RPL27A,RPL21,RPS3A,RPL22,RPS26,RPS27,RPL5,RPS4X,RPS6,RPL13A,RPL24,RPL34,RPL14,RPS8,RPS14,RPL23A,RPL17,RPL9,RPL6,RPL36A,RPL10,RPL32,RPL29,RPL23,RPL30,RPS25,FAU,RPL18,RPL28,RPL36,RPL27,RPS5
ribosome biogenesis	92	0.0649718	3.6582e-29	RPP38/EXOSC2/EXOSC6/NGDN/NSUN5/UTP23/NOL10/ESF1/WDR55/NOP10/METTL5/RRP15/RPL23A/RPS8/RSL1D1/RPS16/RPS5/RPL27/RAN/EXOSC8/EIF4A3/RPL6/NOC4L/EIF2A/XPO1/RPS25/RPS6/DIS3/DHX29/ABCE1/DDX17/DDX3X/RPS14/DDX10/MAK16/RPL10/CUL4A/NPM1/DDX47/GEMIN4/LSG1/EXOSC4/TSR1/FASTKD2/RPL5/MYBBP1A/BYSL/EXOSC7/NOL11/RPS27/DDX54/RRS1/LAS1L/EXOSC9/HEATR3/EFL1/RPS21/RPP30/RPL14/NPM3/MRTO4/NOB1/EXOSC3/NLE1/NAT10/UTP15/EMG1/N…	Spliceosome	44	0.0300546	5.78e-12	SF3A1,PHF5A,DDX5,SRSF9,SF3B6,SNRPA,THOC2,FUS,SNRPA1,SNW1,THOC3,SNRPF,EIF4A3,HNRNPU,TCERG1,PCBP1,SF3B3,U2AF2,SF3B2,HNRNPM,SF3B1,DHX15,HNRNPA1,BCAS2,SMNDC1,RBMX,SF3A3,PPIL1,SRSF3,PRPF4,HNRNPK,HSPA2,DDX39B,RBM17,LSM5,U2SURP,PLRG1,HSPA8,PUF60,CHERP,RBMXL1,HNRNPC,DDX42,SNRNP70
ncRNA processing	107	0.075565	8.48765e-27	LCMT2/RPP38/EXOSC2/EXOSC6/NGDN/TRMT10A/TSEN15/DGCR8/NSUN5/CDK5RAP1/UTP23/NOL10/TSEN34/ESF1/WDR55/NOP10/METTL5/TRMT13/INTS9/THG1L/RRP15/RPS8/TSN/RSL1D1/SMAD2/ELP3/RPS16/RPL27/EXOSC8/EIF4A3/DDX1/NOC4L/RPS25/RPS6/DIS3/MAP2K1/DDX17/RTRAF/DDX3X/RPS14/DDX5/DDX10/MAK16/NSUN2/DDX47/AGO2/GEMIN4/THUMPD3/ADAR/EXOSC4/TSR1/RPL5/DICER1/BYSL/PUM1/EXOSC7/NOL11/RPS27/SSB/DDX54/RRS1/LAS1L/AARS1/EXOSC9/RPS21/RPP30/…	DNA replication	20	0.0136612	3.67e-08	RFC2,MCM5,RNASEH2A,RPA1,MCM4,POLD3,MCM6,MCM2,POLA2,FEN1,MCM7,RPA2,PCNA,RFC3,RFC4,POLD1,RFC5,POLD2,MCM3,PRIM2
mRNA processing	116	0.0819209	8.86446e-26	GEMIN2/KIN/SMNDC1/NOVA1/ZFP36L1/SAFB2/RPRD2/ALKBH5/ZNF473/TSEN15/SREK1/GEMIN6/RBMXL1/RBM17/TSEN34/PAPOLG/UBL5/CDK12/SF3A3/DDX39B/SF3B1/NONO/SRSF3/EIF4A3/HNRNPA1/HNRNPK/SNRPA/HNRNPH3/DDX1/SYNCRIP/PRPF39/SF3B3/HSPA8/STRAP/CPSF7/CSTF1/FXR1/HTATSF1/DDX20/SFPQ/HNRNPU/DDX41/SART3/KDM1A/DYRK1A/DDX17/PTBP1/THOC6/PPIL1/DDX5/DHX15/HNRNPL/YBX1/SNW1/HNRNPM/THOC2/SUPT5H/SF3B2/PRDX6/DDX47/GEMIN4/RPRD1B/PABPC1/…	Tight junction	38	0.0259563	3.55e-07	MYL12A,VASP,TUBA4A,MPP5,SLC9A3R1,ERBB2,CGN,CGNL1,TJP1,PRKCI,CLDN10,TUBA1C,HSPA4,PPP2R1B,STK11,OCLN,CRB3,ACTB,ARHGEF18,MSN,CLDN7,MYH10,EZR,RAB13,RAP1A,PARD6B,DLG3,PCNA,CLDN6,ROCK1,RDX,MAGI1,AMOTL1,RHOA,TJP2,MPDZ,MYL6,MYH14
rRNA processing	72	0.0508475	3.38953e-24	RPP38/EXOSC2/EXOSC6/NGDN/NSUN5/UTP23/NOL10/ESF1/WDR55/NOP10/METTL5/RRP15/RPS8/RSL1D1/RPS16/RPL27/EXOSC8/EIF4A3/NOC4L/RPS25/RPS6/DIS3/DDX17/RPS14/DDX10/MAK16/DDX47/GEMIN4/EXOSC4/TSR1/RPL5/BYSL/EXOSC7/NOL11/RPS27/DDX54/RRS1/LAS1L/EXOSC9/RPS21/RPP30/RPL14/NPM3/MRTO4/NOB1/EXOSC3/NAT10/UTP15/EMG1/NOP2/PWP2/DDX27/YTHDF2/LYAR/UTP4/WDR43/XRN2/DDX18/HEATR1/NIFK/DDX21/WDR12/DCAF13/UTP20/RCL1/WDR36/MTREX/WD…	Ribosome biogenesis in eukaryotes	23	0.0157104	1.55e-05	CSNK2A1,NAT10,CSNK2A2,LSG1,EFTUD1,NOB1,PWP2,UTP15,WDR75,CIRH1A,NOP10,HEATR1,MDN1,CSNK2B,XRN2,RCL1,WDR43,XPO1,RPP30,WDR36,RAN,EMG1,RPP38
regulation of mRNA metabolic process	81	0.0572034	9.84217e-23	NOVA1/ZFP36L1/EXOSC2/SAFB2/FASTKD3/ALKBH5/RBMXL1/TNRC6B/SRSF3/EXOSC8/EIF4A3/HNRNPA1/HNRNPK/SNRPA/SAMD4B/SYNCRIP/LARP1/HSPA8/CPSF7/FXR1/HNRNPU/CNOT7/DIS3/DYRK1A/DDX17/PTBP1/DDX5/GTPBP1/HNRNPL/NPM1/YBX1/ELAVL1/ROCK1/SNW1/HNRNPM/SUPT5H/PRDX6/AGO2/PABPC1/YTHDF3/CDK11B/FASTKD2/SF1/RBMX/PUM1/SNRNP70/EXOSC7/SRSF9/LEO1/NOCT/U2AF2/KHSRP/PAPOLA/EXOSC9/NCL/TRAF2/CARHSP1/ZC3HAV1/CSDE1/HNRNPAB/IGF2BP1/LARP4B/…	Mismatch repair	12	0.00819672	0.00011	RFC2,MSH2,MSH6,RPA1,POLD3,RPA2,PCNA,RFC3,RFC4,POLD1,RFC5,POLD2
rRNA metabolic process	76	0.0536723	1.33108e-22	RPP38/EXOSC2/EXOSC6/NGDN/NSUN5/UTP23/NOL10/ESF1/WDR55/NOP10/METTL5/RRP15/RPS8/RSL1D1/RPS16/RPL27/EXOSC8/EIF4A3/NOC4L/MARS1/RPS25/RPS6/DIS3/DDX17/SMARCA4/RPS14/DDX10/MAK16/DDX47/GEMIN4/EXOSC4/TSR1/RPL5/BYSL/EXOSC7/NOL11/RPS27/DDX54/RRS1/LAS1L/EXOSC9/NCL/RPS21/RPP30/RPL14/NPM3/MRTO4/NOB1/EXOSC3/NAT10/UTP15/EMG1/NOP2/PWP2/DDX27/YTHDF2/LYAR/UTP4/WDR43/XRN2/DDX18/HEATR1/NIFK/SMARCB1/DDX21/WDR12/DCAF13…	Biosynthesis of amino acids	20	0.0136612	0.00021	ASNS,ALDOC,ENO1,ARG2,MAT2A,MAT2B,PYCR2,GPT2,PHGDH,PGAM1,ASS1,PRPS1,PGK1,PSAT1,ALDOA,PSPH,CBSL,IDH1,TKT,BCAT1
non-membrane-bounded organelle assembly	93	0.065678	2.16994e-22	CCNB2/ARHGEF5/CEP135/SASS6/CEP76/PIBF1/HAUS1/BICD1/SPAG5/TUBGCP5/HAUS8/HAUS2/CHMP5/INO80/TPX2/TUBGCP6/DRG1/HAUS5/RPL23A/TUBGCP3/MSN/OBSL1/RPS5/KPNB1/RPS3/RPL6/FLNA/TPR/TUBGCP2/FLII/EIF2A/TPM1/HNRNPU/CNOT7/CLASP1/DHX29/NDC80/NUMA1/RHOA/HAUS4/DDX3X/RPS14/RPL10/NPM1/TMOD3/KIF2A/HAUS3/SMC1A/WDR62/YTHDF3/FASTKD2/RBM14/RPL5/G3BP1/SMAD4/PLS1/SQLE/RPS27/NOCT/RPS23/RRS1/EFL1/EDC3/G3BP2/CSDE1/GOLGA2/DLGAP5…	Cell cycle	26	0.0177596	0.00031	MCM5,STAG2,YWHAH,CCNB1,ANAPC5,MCM4,SMAD2,MCM6,MCM2,CCNB2,RAD21,ORC5,PLK1,MCM7,SMC1A,CUL1,ANAPC1,SMAD4,BUB3,PCNA,CDK1,ANAPC7,ANAPC4,HDAC2,CDC27,MCM3
RNA splicing	96	0.0677966	2.347e-19	GEMIN2/SMNDC1/NOVA1/TSEN15/SREK1/GEMIN6/RBMXL1/RBM17/PPP1R9B/TSEN34/UBL5/CDK12/SF3A3/PRMT1/DDX39B/SF3B1/NONO/SRSF3/EIF4A3/HNRNPA1/HNRNPK/SNRPA/HNRNPH3/DDX1/SYNCRIP/PRPF39/SF3B3/HSPA8/STRAP/FXR1/HTATSF1/DDX20/SFPQ/HNRNPU/DDX41/SART3/KDM1A/DYRK1A/DDX17/RTRAF/PTBP1/THOC6/PPIL1/DDX5/DHX15/HNRNPL/YBX1/SNW1/HNRNPM/THOC2/SF3B2/RPS26/PRDX6/DDX47/GEMIN4/PABPC1/SNRPA1/SNRPF/RBM14/SF1/RBMX/HNRNPH1/PHF5A/GEM…	mRNA surveillance pathway	22	0.0150273	0.00042	PAPOLA,CSTF1,DAZAP1,CPSF3,PAPOLG,FUS,PPP2R5A,EIF4A3,UPF3B,DDX19B,CPSF2,DDX19A,PPP2R1B,PABPC1,CPSF7,UPF2,PABPC4,RNMT,DDX39B,GSPT1,SMG1,CPSF1
RNA catabolic process	71	0.0501412	1.14229e-17	RNASEH2A/ZFP36L1/EXOSC2/FASTKD3/EXOSC6/ALKBH5/TNRC6B/ZHX2/GSPT1/EIF3E/EXOSC8/EIF4A3/SAMD4B/SYNCRIP/LARP1/FXR1/HNRNPU/CNOT7/DIS3/DDX5/GTPBP1/NPM1/YBX1/ELAVL1/ROCK1/HNRNPM/NSUN2/AGO2/PABPC1/YTHDF3/EXOSC4/FASTKD2/DICER1/PUM1/EXOSC7/SSB/NOCT/EDC4/KHSRP/EXOSC9/SMG1/CNOT11/TRAF2/CARHSP1/EDC3/ZC3HAV1/CSDE1/HNRNPAB/IGF2BP1/LARP4B/MRTO4/HNRNPC/YTHDF1/PPP1R8/EXOSC3/PABPC4/ELAC2/UPF2/SERBP1/LSM5/FUS/CELF1/Y…	Adherens junction	18	0.0122951	0.00055	VCL,CSNK2A1,WASL,CDH1,CSNK2A2,ERBB2,TJP1,RAC3,SMAD4,ACTB,PTPRF,MAP3K7,CSNK2B,WASF1,PTPN6,PTPRJ,RHOA,YES1
regulation of translation	96	0.0677966	1.23749e-17	ZFP36L1/EXOSC2/FASTKD3/NGDN/NSUN5/CDK5RAP1/METTL5/TNRC6B/YBX2/EEF2/EIF5/GSPT1/EIF3D/EIF3E/TRAP1/EXOSC8/EIF4A3/RPS3/SAMD4B/DDX1/SYNCRIP/TPR/LARP1/GCN1/NCK1/RPS4X/RACK1/EIF3H/EIF5B/EIF2A/FXR1/HNRNPU/CNOT7/DIS3/EIF3B/RPS9/DHX29/ABCE1/EPRS1/RHOA/DDX3X/RPS14/EIF5A/RPL10/RPS6KA1/EIF3C/NPM1/YBX1/ELAVL1/ROCK1/EIF3K/AGO2/PABPC1/YTHDF3/ILF3/FASTKD2/RPL5/EIF4G1/GEMIN5/PUM1/EXOSC7/CNOT9/NOCT/KHSRP/AARS1/EXOS…	RNA degradation	18	0.0122951	0.0018	SKIV2L2,ENO1,EXOSC7,RQCD1,PABPC1,EXOSC4,EDC3,EXOSC3,EDC4,CNOT7,EXOSC2,PABPC4,XRN2,DIS3,EXOSC9,EXOSC8,EXOSC6,LSM5
mRNA catabolic process	63	0.0444915	3.92766e-17	ZFP36L1/EXOSC2/FASTKD3/EXOSC6/ALKBH5/TNRC6B/ZHX2/GSPT1/EIF3E/EXOSC8/EIF4A3/SAMD4B/SYNCRIP/LARP1/FXR1/HNRNPU/CNOT7/DIS3/DDX5/GTPBP1/NPM1/YBX1/ELAVL1/ROCK1/HNRNPM/AGO2/PABPC1/YTHDF3/EXOSC4/FASTKD2/PUM1/EXOSC7/SSB/NOCT/EDC4/KHSRP/EXOSC9/SMG1/CNOT11/TRAF2/CARHSP1/EDC3/ZC3HAV1/CSDE1/HNRNPAB/IGF2BP1/LARP4B/MRTO4/HNRNPC/YTHDF1/EXOSC3/PABPC4/UPF2/SERBP1/LSM5/FUS/CELF1/YTHDF2/XRN2/THRAP3/UPF3B/PRKCD/TRIM71	Shigellosis	35	0.0239071	0.002	VCL,TAB1,MYL12A,WASL,PFN1,PYCARD,TRAF2,PIK3C3,PRKCQ,FBXW11,FNBP1L,RPS27A,HK2,ARF6,PPID,CYCS,CUL1,CBX3,CRKL,PIK3R4,ACTB,ATG5,MAP3K7,GLMN,FOXO1,SQSTM1,ATG16L1,WASF1,PRKCD,DIAPH1,ROCK1,RHOA,PLCB3,IRF3,PLCG2
mitotic nuclear division	70	0.049435	5.6403e-16	CEP85/PIBF1/NSMCE2/SPAG5/PPP1R9B/NUSAP1/NUF2/CCDC8/CHMP5/INO80/TPX2/DRG1/TRIP13/OBSL1/SMC4/KPNB1/RAN/FLNA/TPR/TOM1L1/ANAPC7/PDS5A/HNRNPU/CLASP1/CDC27/NDC80/NUMA1/RHOA/NCAPG/ANAPC4/ZW10/KIF2A/SMC1A/ZWILCH/BUB3/ANAPC1/SMC2/RRS1/NSFL1C/GOLGA2/SMARCA5/ANAPC5/NAA50/DLGAP5/RANBP1/RAD21/NCAPD2/BCCIP/NUDC/STAG2/KNTC1/RPL24/CLASP2/NCAPH/DAPK3/NIPBL/ANLN/AURKA/KIF2C/CCNB1/KIF23/AURKB/RACGAP1/KIF4A/KIF20B/C…	Cysteine and methionine metabolism	14	0.00956284	0.0021	AHCY,GCLC,DNMT3A,ENOPH1,MAT2A,MAT2B,DNMT3B,PHGDH,PSAT1,LDHB,CBSL,SMS,MDH1,BCAT1
spindle organization	54	0.0381356	7.51067e-16	CCNB2/PIBF1/HAUS1/SPAG5/TUBGCP5/HAUS8/NUF2/SPC25/TRIM36/HAUS2/CHMP5/INO80/TPX2/TUBGCP6/DRG1/HAUS5/TUBGCP3/KPNB1/RAN/RPS3/FLNA/TPR/TUBGCP2/FSD1/HNRNPU/CLASP1/TBCE/NDC80/NUMA1/RHOA/HAUS4/CKAP5/KIF2A/HAUS3/SMC1A/WDR62/GOLGA2/DLGAP5/BCCIP/NUDC/MAP4/EZR/STAG2/CLASP2/AURKA/CCNB1/KIF23/AURKB/RACGAP1/KIF4A/INCENP/PLK1/KIF11/PRC1	RNA polymerase	11	0.00751366	0.0023	POLR2I,TWISTNB,POLR3B,POLR3E,POLR1D,POLR3A,POLR1C,POLR3D,POLR3G,POLR2H,POLR2A
translational initiation	41	0.0289548	9.37625e-15	EIF1AD/EIF5/EIF3D/EIF3E/EIF3F/RPS5/EIF3J/RPS3/DDX1/EIF3M/EIF3A/TPR/LARP1/NCK1/EIF3I/EIF3H/EIF5B/EIF2A/EIF3B/DHX29/ABCE1/DDX3X/RPS3A/EIF3C/NPM1/EIF4A1/EIF3K/AGO2/YTHDF3/EIF4G1/CSDE1/EIF3G/EIF2S2/EIF4E2/YTHDF1/RPL13A/EIF2AK4/EIF2D/CDC123/YTHDF2/RBM4	Pathogenic Escherichia coli infection	31	0.0211749	0.0025	TAB1,WASL,PYCARD,TRAF2,TUBA4A,SLC9A3R1,GNA12,PAK1,TJP1,ARF6,CLDN10,TUBA1C,FADD,CYCS,NCL,MYO1D,OCLN,ACTB,CLDN7,MYH10,EZR,MAP3K7,MYO6,TUBB2A,WASF1,CLDN6,ROCK1,PTPN6,RHOA,NCK1,MYH14
RNA splicing, via transesterification reactions	72	0.0508475	1.17038e-14	GEMIN2/SMNDC1/NOVA1/GEMIN6/RBMXL1/RBM17/UBL5/SF3A3/DDX39B/SF3B1/SRSF3/EIF4A3/HNRNPA1/HNRNPK/SNRPA/HNRNPH3/DDX1/SYNCRIP/PRPF39/SF3B3/HSPA8/STRAP/FXR1/HTATSF1/DDX20/SFPQ/HNRNPU/DDX41/SART3/KDM1A/DYRK1A/DDX17/PTBP1/PPIL1/DDX5/HNRNPL/SNW1/HNRNPM/SF3B2/PRDX6/GEMIN4/PABPC1/SNRPA1/SNRPF/RBM14/SF1/RBMX/HNRNPH1/PHF5A/GEMIN5/SNRNP70/SRSF9/U2AF2/KHSRP/SF3A1/PPIL3/NCL/BCAS2/HNRNPC/HNRNPF/SRPK1/PRPF4/LSM5/CEL…	Regulation of actin cytoskeleton	33	0.022541	0.0032	VCL,MYL12A,WASL,PFN1,KRAS,RRAS2,PIKFYVE,FGF2,GNA12,PAK1,BRAF,MAP2K1,RAC3,CRKL,ACTB,MSN,MYH10,IQGAP3,ENAH,EZR,ARHGEF7,WASF1,DIAPH1,ROCK1,DIAPH3,RDX,ITGA6,PPP1R12A,RHOA,PAK6,CFL1,PAK4,MYH14
spindle assembly	41	0.0289548	1.17038e-14	CCNB2/PIBF1/HAUS1/SPAG5/TUBGCP5/HAUS8/HAUS2/CHMP5/INO80/TPX2/TUBGCP6/DRG1/HAUS5/TUBGCP3/KPNB1/RPS3/FLNA/TPR/TUBGCP2/HNRNPU/CLASP1/NDC80/NUMA1/RHOA/HAUS4/KIF2A/HAUS3/SMC1A/GOLGA2/BCCIP/STAG2/CLASP2/AURKA/KIF23/AURKB/RACGAP1/KIF4A/INCENP/PLK1/KIF11/PRC1	Ubiquitin mediated proteolysis	24	0.0163934	0.005	KEAP1,STUB1,UBA2,UBE2K,HERC2,ANAPC5,CBL,FBXW11,SAE1,RPS27A,RNF7,UBE2O,CUL1,ANAPC1,FBXO2,UBE2Z,UBA3,CUL4A,UBE2G1,BIRC6,ANAPC7,ANAPC4,UBR5,CDC27
RNA splicing, via transesterification reactions with bulged adenosine as nucleophile	70	0.049435	6.91176e-14	GEMIN2/NOVA1/GEMIN6/RBMXL1/RBM17/UBL5/SF3A3/DDX39B/SF3B1/SRSF3/EIF4A3/HNRNPA1/HNRNPK/SNRPA/HNRNPH3/DDX1/SYNCRIP/PRPF39/SF3B3/HSPA8/STRAP/FXR1/HTATSF1/DDX20/SFPQ/HNRNPU/DDX41/SART3/KDM1A/DYRK1A/DDX17/PTBP1/PPIL1/DDX5/HNRNPL/SNW1/HNRNPM/SF3B2/PRDX6/GEMIN4/PABPC1/SNRPA1/SNRPF/RBM14/SF1/RBMX/HNRNPH1/PHF5A/GEMIN5/SNRNP70/SRSF9/U2AF2/SF3A1/PPIL3/NCL/BCAS2/HNRNPC/HNRNPF/SRPK1/PRPF4/LSM5/CELF1/RBM4/PUF60…	One carbon pool by folate	8	0.00546448	0.0084	MTHFD1,ATIC,MTHFS,AMT,TYMS,GART,MTHFD2,DHFR
mRNA splicing, via spliceosome	70	0.049435	6.91176e-14	GEMIN2/NOVA1/GEMIN6/RBMXL1/RBM17/UBL5/SF3A3/DDX39B/SF3B1/SRSF3/EIF4A3/HNRNPA1/HNRNPK/SNRPA/HNRNPH3/DDX1/SYNCRIP/PRPF39/SF3B3/HSPA8/STRAP/FXR1/HTATSF1/DDX20/SFPQ/HNRNPU/DDX41/SART3/KDM1A/DYRK1A/DDX17/PTBP1/PPIL1/DDX5/HNRNPL/SNW1/HNRNPM/SF3B2/PRDX6/GEMIN4/PABPC1/SNRPA1/SNRPF/RBM14/SF1/RBMX/HNRNPH1/PHF5A/GEMIN5/SNRNP70/SRSF9/U2AF2/SF3A1/PPIL3/NCL/BCAS2/HNRNPC/HNRNPF/SRPK1/PRPF4/LSM5/CELF1/RBM4/PUF60…	Nucleotide excision repair	12	0.00819672	0.0092	RFC2,RPA1,POLD3,RPA2,CUL4A,PCNA,RFC3,RFC4,POLD1,RFC5,GTF2H2C,POLD2
