# Supplementary material for: Extracellular vesicles from organoid‐derived human retinal progenitor cells prevent lipid overload‐induced retinal pigment epithelium injury by regulating fatty acid metabolism
Source: J Extracell Vesicles. 2023 Dec 27;13(1):e12401. doi: 10.1002/jev2.12401 (PMC10752800; doi:10.1002/jev2.12401)
Supplement: Supplementary file 10 — Supplementary Information [file JEV2-13-e12401-s004.xls]

## Sheet: sheet1
Supplementary table 8.GO and KEGG analysis of highly expressed proteins in hRPCs-EVs compared to hESCs-EVs
GO enrichment					KEGG enrichment
Description	Count	GeneRatio	qvalue	Name	Description	Count	GeneRatio	qvalue	Name
Regulated exocytosis	87	0.119835	9.55e-18	APOH,PYGB,TIMP1,STX1A,PDAP1,SERPINE1,MANBA,SPARC,APOA1,TTR,CAT,C16orf62,LGALS3,GNS,GGH,DNAJC13,ITGAV,HEXB,FAF2,LGALS3BP,A1BG,ATP6V0A1,KNG1,TCIRG1,ITIH4,S100A11,FTH1,SERPING1,ENDOD1,CD109,CALM3,ARPC5,TMX3,ANPEP,LRG1,GLB1,ENPP4,ACAA1,HBB,FGG,PLAUR,CTSB,ANXA2,ATG7,FN1,HP,SDF4,DNAJC5,CYB5R3,MAGT1,CD47,TGFB2,VNN1,SYT11,CD58,DNASE1L1,DPP7,SURF4,CTSA,FUCA1,COMMD3,ABCC4,CKAP4,YPEL5,TXNDC5,GIG25,PRCP,PSAP…	ECM-receptor interaction	28	0.0385675	1.96e-13	ITGA3,LAMB1,ITGB8,COL1A1,LAMA5,LAMC1,ITGAV,TNC,ITGA1,ITGA5,ITGA2,COL6A2,FN1,COL4A2,COL6A1,CD47,COL4A1,COL2A1,SDC1,LAMA1,COL4A6,ITGB1,ITGA4,RELN,CD44,DAG1,ITGA7,ITGB3
Vesicle-mediated transport	153	0.210744	1.09e-17	STARD3NL,APOH,TMED1,PYGB,TIMP1,VPS18,DCTN6,PLIN3,CAV2,STX1A,PDAP1,SERPINE1,MANBA,SPARC,APOA1,TTR,CAT,LRP1,RAB22A,CANX,LMAN1,C16orf62,LGALS3,DCLK1,ARL8B,GNS,KDELR2,GGH,DNAJC13,ITGAV,HEXB,FAF2,TMED2,LMF1,LGALS3BP,SORCS1,A1BG,EHD2,ATP6V0A1,TMEM175,SCARB2,KNG1,AMBP,TCIRG1,HPX,ITIH4,S100A11,FTH1,SERPING1,ENDOD1,MIA2,DOCK1,CD109,CALM3,ARPC5,TMX3,ANPEP,LRG1,STX18,GLB1,MRC2,DSCR3,BAIAP2,SNX18,ENPP4,CALR,…	Metabolic pathways	117	0.161157	1.87e-12	CA12,PLOD1,ACO2,PYGB,PIGU,IDH3G,CDIPT,PLOD3,NAGLU,COX6A1,MOGS,CAT,GSTM2,COX6B1,COLGALT1,GSTM3,ACP2,NT5E,GNS,COX5B,HEXB,ALDH2,PTPLAD1,IMPAD1,P4HA1,MECR,DGUOK,ATP6V0A1,NNT,HIBADH,B3GAT3,ALDH8A1,TCIRG1,MUT,GLUD1,PIGT,TM7SF2,OXSM,CA2,ACOX1,GNPDA2,ALDH1A1,PCBD1,ANPEP,GLB1,ASL,PTDSS2,PIGS,ALG10B,ADPGK,AGPAT4,SGSH,SCD5,ENPP4,BCAT2,HADHB,IDH2,CYP2U1,ACAA1,ENTPD5,SRR,GANAB,CS,UCKL1,GPAA1,AGK,DHCR7,MAN1A2,…
Exocytosis	90	0.123967	2.78e-16	APOH,PYGB,TIMP1,VPS18,STX1A,PDAP1,SERPINE1,MANBA,SPARC,APOA1,TTR,CAT,C16orf62,LGALS3,GNS,GGH,DNAJC13,ITGAV,HEXB,FAF2,LGALS3BP,A1BG,ATP6V0A1,KNG1,TCIRG1,ITIH4,S100A11,FTH1,SERPING1,ENDOD1,CD109,CALM3,ARPC5,TMX3,ANPEP,LRG1,GLB1,ENPP4,ACAA1,HBB,FGG,PLAUR,CTSB,ANXA2,ATG7,FN1,HP,SDF4,DNAJC5,CYB5R3,MAGT1,CD47,TGFB2,VNN1,SYT11,CD58,DNASE1L1,DPP7,SURF4,CTSA,FUCA1,COMMD3,ABCC4,CKAP4,YPEL5,TXNDC5,GIG25,PRC…	Focal adhesion	37	0.0509642	3.39e-12	ITGA3,LAMB1,ITGB8,CAV2,COL1A1,LAMA5,LAMC1,ITGAV,PDGFRB,AKT3,TNC,EGFR,DOCK1,ITGA1,ITGA5,CAPN2,ITGA2,COL6A2,PARVA,FYN,FN1,MAPK10,COL4A2,COL6A1,COL4A1,COL2A1,LAMA1,COL4A6,ITGB1,ILK,ITGA4,RELN,PIK3R1,AKT1,ITGA7,ITGB3,PIP5K1C
Lipid metabolic process	114	0.157025	3.52e-16	STARD3NL,APOH,PIGU,ABCD1,CDIPT,DECR1,PON2,ITGB8,APOC3,RBP1,APOA1,TTR,CAT,GSTM2,LRP1,MBOAT7,SESN2,LPCAT3,HEXB,PDGFRB,PTPLAD1,LMF1,IMPAD1,ILVBL,MECR,LCAT,GPC1,ALDH8A1,CPT1A,MUT,EGFR,ERLIN2,PIGT,TM7SF2,OXSM,PLBD2,CSF1R,PRKAG2,ACOX1,ALDH1A1,TPP1,PAM,GLB1,PTDSS2,PIGS,ALG10B,ACAD9,AGPAT4,CRAT,OSBPL3,SCD5,ZADH2,PRKAG1,HADHB,CYP2U1,ACAA1,SEL1L,SERPINA6,SERINC1,PRKAA1,GPAA1,AGK,DHCR7,CYB5R3,COMT,SOAT1,MGS…	Protein processing in endoplasmic reticulum	27	0.0371901	1.05e-07	DERL2,ERLEC1,WFS1,MOGS,CANX,LMAN1,UGGT1,HSPB4,CAPN2,SSR4,OS9,CALR,P4HB,SEL1L,GANAB,MAN1A2,MAPK10,DNAJC5,SYVN1,CKAP4,TXNDC5,ERO1L,BCAP31,DDOST,ERN1,DNAJB11,PRKCSH
Extracellular matrix organization	57	0.0785124	3.52e-16	ITGA3,MMP11,TIMP1,MMP2,LAMB1,ITGB8,CAV2,SERPINE1,PLOD3,COL1A1,SPARC,TTR,PXDN,LAMA5,LAMC1,ITGAV,P4HA1,KLKB1,TNC,LUM,ITGA1,ABI3BP,ITGA5,CAPN2,ITGA2,JAM3,COL6A2,MMP14,CRTAP,COL12A1,BGN,FGG,ANXA2,FN1,ELN,COL4A2,COL6A1,CD47,TGFB2,COL11A1,COL5A1,POMT1,COL5A2,COL4A1,COL2A1,LAMA1,COL4A6,ERO1L,ITGB1,MYH11,ITGA4,FBLN2,CD44,TGFBI,DAG1,ITGA7,ITGB3	Human papillomavirus infection	38	0.0523416	2.35e-07	ITGA3,LAMB1,ITGB8,COL1A1,LAMA5,LAMC1,ITGAV,PDGFRB,AKT3,ATP6V0A1,TNC,TCIRG1,EGFR,ITGA1,ITGA5,ITGA2,COL6A2,RPS6KB2,DLG1,FN1,FAS,COL4A2,COL6A1,COL4A1,COL2A1,LAMA1,COL4A6,ITGB1,ITGA4,WNT5B,RELA,BCAP31,RELN,HLA-B,PIK3R1,AKT1,ITGA7,ITGB3
Small molecule metabolic process	142	0.195592	3.52e-16	CA12,TXN2,ACO2,IDH3G,ABCD1,DECR1,PON2,PLOD3,SFXN3,RBP1,AKR7A2,APOA1,TTR,CAT,GSTM2,SESN2,NT5E,GNS,COX5B,UGGT1,GGH,HEXB,ALDH2,PTPLAD1,IMPAD1,ILVBL,MECR,LCAT,DGUOK,HIBADH,ALDH8A1,CPT1A,ITIH4,LUM,ABHD10,MUT,ERLIN2,GLUD1,TM7SF2,OXSM,CA2,MAN2B2,PRKAG2,CALM3,ACOX1,GNPDA2,ALDH1A1,PCBD1,PAM,GLB1,ASL,CHST14,ADPGK,ACAD9,CRAT,OSBPL3,SCD5,SFXN1,ENPP4,ME2,BCAT2,ZADH2,PRKAG1,HADHB,BGN,IDH2,CYP2U1,ACAA1,ENTPD5,S…	Hypertrophic cardiomyopathy	18	0.0247934	2.47e-06	ITGA3,ITGB8,ITGAV,ITGA1,PRKAG2,ACTC1,ITGA5,ITGA2,PRKAG1,PRKAA1,DMD,LAMA1,ITGB1,ITGA4,SLC8A1,DAG1,ITGA7,ITGB3
Cellular localization	207	0.285124	3.52e-16	STARD3NL,DERL2,NTN1,ERLEC1,APOH,TMED1,TIMM13,PYGB,PIGU,ABCD1,TIMP1,VPS18,DCTN6,CAV2,STX1A,PDAP1,SERPINE1,COL1A1,MANBA,SPARC,APOA1,TTR,CAT,FYTTD1,RAB22A,RAP2A,CANX,HSPB1,LMAN1,C16orf62,LAMA5,LGALS3,DCLK1,SYNJ2BP,ARL8B,GNS,COX5B,KDELR2,RANBP6,GGH,DNAJC13,ITGAV,HEXB,FAF2,TMED2,LMF1,LGALS3BP,A1BG,EHD2,SPCS2,ATP6V0A1,SCARB2,KNG1,CPT1A,TCIRG1,SRI,ITIH4,CDH2,SLC6A3,S100A11,FTH1,EGFR,SERPING1,ENDOD1,MIA2…	Fatty acid metabolism	14	0.0192837	4.91e-06	PTPLAD1,MECR,CPT1A,OXSM,ACOX1,SCD5,HADHB,ACAA1,ECHS1,ACADSB,CPT2,SCP2,ACADVL,ACSF3
Secretion by cell	101	0.139118	4.41e-16	APOH,PYGB,TIMP1,VPS18,STX1A,PDAP1,SERPINE1,MANBA,SPARC,APOA1,TTR,CAT,CANX,C16orf62,LGALS3,GNS,GGH,DNAJC13,ITGAV,HEXB,FAF2,LMF1,LGALS3BP,A1BG,ATP6V0A1,KNG1,TCIRG1,ITIH4,S100A11,FTH1,SERPING1,ENDOD1,MIA2,CD109,CALM3,ARPC5,TMX3,ANPEP,LRG1,GLB1,ENPP4,ACAA1,HBB,FGG,SEL1L,PLAUR,CTSB,ANXA2,ATG7,WLS,FN1,HP,SDF4,DNAJC5,CYB5R3,MAGT1,CD47,TGFB2,VNN1,SYT11,CD58,DNASE1L1,DPP7,SURF4,CTSA,TOR2A,FAM129B,FUCA1,AB…	Small cell lung cancer	17	0.023416	1.35e-05	ITGA3,LAMB1,LAMA5,LAMC1,ITGAV,AKT3,ITGA2,FN1,COL4A2,COL4A1,LAMA1,COL4A6,ITGB1,RELA,PIK3R1,APAF1,AKT1
Export from cell	104	0.143251	4.41e-16	APOH,PYGB,TIMP1,VPS18,STX1A,PDAP1,SERPINE1,MANBA,SPARC,OSCP1,APOA1,TTR,CAT,CANX,C16orf62,LGALS3,GNS,GGH,DNAJC13,ITGAV,HEXB,FAF2,LMF1,LGALS3BP,A1BG,ATP6V0A1,KNG1,TCIRG1,ITIH4,S100A11,FTH1,SERPING1,ENDOD1,MIA2,CD109,CALM3,ARPC5,TMX3,ANPEP,LRG1,GLB1,ENPP4,ACAA1,HBB,FGG,SEL1L,PLAUR,CTSB,ANXA2,ATG7,WLS,FN1,HP,SDF4,DNAJC5,CYB5R3,MAGT1,CD47,TGFB2,VNN1,SYT11,CD58,DNASE1L1,DPP7,SURF4,CTSA,TOR2A,FAM129B,FU…	PI3K-Akt signaling pathway	35	0.0482094	1.76e-05	ITGA3,LAMB1,ITGB8,COL1A1,LAMA5,LAMC1,ITGAV,PDGFRB,AKT3,TNC,EGFR,ITGA1,CSF1R,ITGA5,ITGA2,COL6A2,RPS6KB2,PRKAA1,FN1,EPHA2,COL4A2,COL6A1,LPAR1,COL4A1,COL2A1,LAMA1,COL4A6,ITGB1,ITGA4,RELA,RELN,PIK3R1,AKT1,ITGA7,ITGB3
Establishment of localization in cell	175	0.241047	2.54e-15	STARD3NL,DERL2,NTN1,ERLEC1,APOH,TMED1,TIMM13,PYGB,ABCD1,TIMP1,VPS18,DCTN6,STX1A,PDAP1,SERPINE1,MANBA,SPARC,APOA1,TTR,CAT,FYTTD1,RAB22A,CANX,HSPB1,LMAN1,C16orf62,LGALS3,DCLK1,SYNJ2BP,ARL8B,GNS,COX5B,KDELR2,RANBP6,GGH,DNAJC13,ITGAV,HEXB,FAF2,TMED2,LMF1,LGALS3BP,A1BG,EHD2,SPCS2,ATP6V0A1,SCARB2,KNG1,CPT1A,TCIRG1,ITIH4,SLC6A3,S100A11,FTH1,SERPING1,ENDOD1,MIA2,CD109,PRKAG2,CALM3,ACOX1,ARPC5,FYCO1,TMX3,…	Arrhythmogenic right ventricular cardiomyopathy	15	0.0206612	2.57e-05	ITGA3,ITGB8,ITGAV,CDH2,ITGA1,ITGA5,ITGA2,DMD,LAMA1,ITGB1,ITGA4,SLC8A1,DAG1,ITGA7,ITGB3
Secretion	104	0.143251	2.2e-14	APOH,PYGB,TIMP1,VPS18,STX1A,PDAP1,SERPINE1,MANBA,SPARC,APOA1,TTR,CAT,CANX,C16orf62,LGALS3,GNS,GGH,DNAJC13,ITGAV,HEXB,FAF2,LMF1,LGALS3BP,A1BG,ATP6V0A1,KNG1,TCIRG1,ITIH4,SLC6A3,S100A11,FTH1,SERPING1,ENDOD1,MIA2,CA2,CD109,CALM3,ARPC5,TMX3,ANPEP,LRG1,PAM,GLB1,ENPP4,ACAA1,HBB,FGG,SEL1L,PLAUR,CTSB,ANXA2,ATG7,WLS,FN1,HP,SDF4,DNAJC5,CYB5R3,MAGT1,CD47,TGFB2,VNN1,SYT11,CD58,DNASE1L1,DPP7,SURF4,CTSA,TOR2A,F…	Regulation of actin cytoskeleton	24	0.0330579	0.00011	ITGA3,ITGB8,ARHGEF6,ITGAV,PDGFRB,KNG1,EGFR,DOCK1,ITGA1,ITGA5,ARPC5,ITGA2,CFL2,BAIAP2,FN1,LPAR1,ITGB1,MYH11,ITGA4,CXCR4,PIK3R1,ITGA7,ITGB3,PIP5K1C
Cellular lipid metabolic process	94	0.129477	3.68e-14	APOH,PIGU,ABCD1,CDIPT,DECR1,PON2,ITGB8,APOC3,RBP1,APOA1,TTR,CAT,GSTM2,LRP1,MBOAT7,SESN2,LPCAT3,HEXB,PDGFRB,PTPLAD1,LMF1,IMPAD1,ILVBL,MECR,LCAT,GPC1,ALDH8A1,CPT1A,MUT,EGFR,PIGT,OXSM,CSF1R,PRKAG2,ACOX1,ALDH1A1,PAM,GLB1,PTDSS2,PIGS,ALG10B,ACAD9,AGPAT4,CRAT,SCD5,ZADH2,PRKAG1,HADHB,CYP2U1,ACAA1,SEL1L,SERINC1,PRKAA1,GPAA1,AGK,SOAT1,ECHS1,ACADSB,PLEKHA1,ABCD3,PIGK,RBP4,CPT2,SCP2,DPM1,CTSA,DOLPP1,SGPL1,F…	Carbon metabolism	17	0.023416	0.00017	ACO2,IDH3G,CAT,MUT,GLUD1,ACOX1,ADPGK,ME2,IDH2,CS,ECHS1,SUCLA2,G6PD,SUCLG1,PC,SUCLG2,H6PD
Cell adhesion	92	0.126722	1.13e-13	ITGA3,NTN1,FAP,LAMB1,ITGB8,HSPB1,LAMA5,SYNJ2BP,NT5E,LAMC1,ITGAV,LGALS3BP,TNC,AMBP,CDH2,S100A11,EGFR,TENM4,ITGA1,NPTN,AZGP1,ITGA5,CLDN1,ITGA2,EDIL3,JAM3,DCHS1,COL6A2,ALCAM,BAIAP2,COL12A1,EPHB3,HBB,PARVA,FGG,RTN4,DLG1,ANXA2,FN1,EPHA2,NRP2,DPP4,ASTN1,COL6A1,CD47,TGFB2,VNN1,CD58,TPBG,COL5A1,TTYH1,ANXA1,GPC6,CASK,CD99,LAMA1,COL4A6,ITGB1,ILK,ITGA4,CD151,SERPINB8,NCAM2,SDK1,RELN,NTM,CD44,PVR,FAT1,PLXNB2…	Cholesterol metabolism	11	0.0151515	0.00017	APOH,APOC3,APOA1,LRP1,LCAT,SOAT1,ABCA1,LRPAP1,VDAC3,NCEH1,NPC2
Oxidation-reduction process	92	0.126722	2.4e-13	PLOD1,TXN2,ACO2,DHRS7,PYGB,IDH3G,ABCD1,HSDL1,DECR1,PLOD3,COX6A1,AKR7A2,LEPRE1,APOA1,CAT,GSTM2,TMX4,COX6B1,PXDN,SESN2,COX5B,ALDH2,ILVBL,P4HA1,FOXRED1,MECR,CP,NNT,HIBADH,ALDH8A1,CPT1A,FTH1,HIGD2A,GLUD1,TM7SF2,PRKAG2,DHRS1,CALM3,ACOX1,ALDH1A1,KDM1B,PCBD1,TMX3,PAM,CYB5B,ADPGK,ACAD9,CRAT,SCD5,ME2,ZADH2,HADHB,P4HB,OGFOD3,IDH2,CYP2U1,ACAA1,CS,PRKAA1,DHCR7,CYB5R3,MGST3,MOXD1,ECHS1,ACADSB,ABCD3,CPT2,SCP2,…	Dilated cardiomyopathy	15	0.0206612	0.00021	ITGA3,ITGB8,ITGAV,ITGA1,ACTC1,ITGA5,ITGA2,DMD,LAMA1,ITGB1,ITGA4,SLC8A1,DAG1,ITGA7,ITGB3
Metabolic process	418	0.575758	3.32e-13	STARD3NL,RCN1,DERL2,CA12,ERLEC1,FAP,PLOD1,NAT14,APOH,MMP11,LGALS1,TXN2,ACO2,DHRS7,PSME2,PYGB,PIGU,APMAP,IDH3G,ABCD1,TIMP1,MMP2,HSDL1,CDIPT,VPS18,CPQ,DECR1,LAMB1,PON2,ITGB8,STX1A,PLOD3,MRPL32,SETX,SFXN3,NAGLU,COL1A1,MANBA,WFS1,APOC3,COX6A1,LNPEP,RBP1,TTL,MOGS,IGFBP5,AKR7A2,LEPRE1,APOA1,TTR,CAT,GSTM2,FYTTD1,LRP1,HIST1H4F,MBOAT7,TMX4,COX6B1,SDF2,SDF2L1,ARHGEF6,LMAN1,PXDN,SESN2,LGALS3,UTP3,DCLK1,GSTM…	Proteoglycans in cancer	22	0.030303	0.00028	MMP2,CAV2,COL1A1,ITGAV,AKT3,GPC1,LUM,EGFR,ITGA5,ITGA2,RPS6KB2,PLAUR,CAMK2D,FN1,FAS,SDC1,ITGB1,WNT5B,CD44,PIK3R1,AKT1,ITGB3
Neutrophil degranulation	62	0.0853994	4.39e-13	PYGB,PDAP1,MANBA,TTR,CAT,C16orf62,LGALS3,GNS,GGH,DNAJC13,ITGAV,HEXB,FAF2,A1BG,ATP6V0A1,TCIRG1,S100A11,FTH1,ARPC5,ANPEP,LRG1,GLB1,ENPP4,ACAA1,HBB,PLAUR,CTSB,ANXA2,ATG7,HP,DNAJC5,CYB5R3,MAGT1,CD47,VNN1,CD58,DNASE1L1,DPP7,SURF4,CTSA,FUCA1,COMMD3,CKAP4,YPEL5,TXNDC5,GIG25,PRCP,PSAP,MVP,ALAD,AHSG,ORM2,TSPAN14,CD44,HLA-B,DDOST,LAMP2,SERPINA1,APAF1,NPC2,B2M,SERPINB6	Protein digestion and absorption	15	0.0206612	0.00032	COL1A1,COL6A2,COL12A1,ELN,COL4A2,DPP4,COL6A1,COL11A1,COL5A1,COL5A2,COL4A1,COL2A1,PRCP,COL4A6,SLC8A1
Regulation of biological quality	243	0.334711	1.24e-12	STARD3NL,ISOC2,NTN1,CA12,FAP,APOH,LGALS1,TXN2,PSME2,ABCD1,VPS18,CPQ,DECR1,PLIN3,CAV2,STX1A,SERPINE1,PLOD3,MEST,COL1A1,AFM,WFS1,APOC3,SPARC,LNPEP,RBP1,TTL,IGFBP5,LEPRE1,APOA1,TTR,PFN2,GSTM2,LRP1,RAB22A,HIST1H4F,TMX4,HSPB1,LMAN1,SESN2,LAMC1,KDELR2,BLK,ITGAV,HEXB,PDGFRB,PTPLAD1,SLC12A2,NOVA2,EHD2,LCAT,CP,ATP6V0A1,FBXL20,NNT,KLKB1,TMEM175,KNG1,CALB1,ALDH8A1,CPT1A,TCIRG1,SRI,HPX,CDH2,SLC39A6,SLC6A3,AR…	Fluid shear stress and atherosclerosis	17	0.023416	0.00041	TXN2,MMP2,CAV2,GSTM2,GSTM3,ITGAV,AKT3,GPC1,PRKAA1,MAPK10,MGST3,SDC1,RELA,PIK3R1,AKT1,ITGB3,MGST2
Carbohydrate derivative metabolic process	92	0.126722	2.72e-12	DERL2,PIGU,ABCD1,ITGB8,PLOD3,NAGLU,MANBA,MOGS,AKR7A2,SDF2,SDF2L1,LMAN1,NT5E,GNS,COX5B,UGGT1,HEXB,PDGFRB,LMF1,IMPAD1,FAM20B,GPC1,DGUOK,B3GAT3,ITIH4,LUM,ABHD10,PIGT,OXSM,MAN2B2,PRKAG2,GNPDA2,POGLUT1,KRTCAP2,ALDH1A1,GLB1,CHST14,DPY19L1,PIGS,XXYLT1,ALG10B,ADPGK,SGSH,SCD5,ENPP4,OS9,BGN,ENTPD5,SEL1L,POFUT2,GANAB,DLG1,PGLYRP2,UCKL1,GPAA1,MAN1A2,EPHA2,FUT8,MAGT1,GALNT2,COL11A1,PIGK,DPM1,CMPK1,POMT1,CTSA,…	Valine, leucine and isoleucine degradation	10	0.0137741	0.00048	ALDH2,HIBADH,MUT,BCAT2,HADHB,ACAA1,ECHS1,ACADSB,ABAT,ACSF3
Organonitrogen compound metabolic process	290	0.399449	1.41e-11	RCN1,DERL2,ERLEC1,FAP,PLOD1,APOH,MMP11,LGALS1,TXN2,PSME2,PIGU,ABCD1,TIMP1,MMP2,CPQ,LAMB1,ITGB8,STX1A,PLOD3,MRPL32,SETX,NAGLU,MANBA,WFS1,APOC3,LNPEP,TTL,MOGS,IGFBP5,LEPRE1,APOA1,TTR,CAT,GSTM2,LRP1,HIST1H4F,SDF2,SDF2L1,ARHGEF6,LMAN1,DCLK1,GSTM3,NT5E,GNS,LAMC1,COX5B,BLK,UGGT1,GGH,CTDSPL2,ITGAV,LPCAT3,HEXB,PDGFRB,PTPLAD1,FAF2,LMF1,IMPAD1,P4HA1,SPCS2,FAM20B,AKT3,LCAT,GPC1,DGUOK,BCHE,CP,FBXL20,KLKB1,KN…	Citrate cycle (TCA cycle)	8	0.0110193	0.00068	ACO2,IDH3G,IDH2,CS,SUCLA2,SUCLG1,PC,SUCLG2
Leukocyte mediated immunity	69	0.0950413	1.7e-11	PYGB,PDAP1,MANBA,TTR,CAT,C16orf62,LGALS3,GNS,GGH,DNAJC13,ITGAV,HEXB,FAF2,A1BG,ATP6V0A1,TCIRG1,C1RL,S100A11,FTH1,SERPING1,ARPC5,ANPEP,LRG1,GLB1,ENPP4,KDELR1,ACAA1,HBB,RFTN1,PLAUR,CTSB,DLG1,ANXA2,ATG7,HP,DNAJC5,CYB5R3,MAGT1,CD47,VNN1,CD58,DNASE1L1,DPP7,SURF4,CTSA,FUCA1,COMMD3,CKAP4,YPEL5,TXNDC5,GIG25,PRCP,CFI,PSAP,MVP,ALAD,AHSG,ORM2,TSPAN14,CD44,HLA-B,DDOST,LAMP2,SERPINA1,C1R,APAF1,NPC2,B2M,SERPINB6	Cell adhesion molecules	17	0.023416	0.00068	ITGB8,ITGAV,CDH2,CLDN1,JAM3,ALCAM,CD276,CD58,SDC1,CD99,ITGB1,ITGA4,NCAM2,HLA-B,PVR,CNTN1,NCAM1
